# Supplementary material for: Association of frailty with physical activity behaviour and well-being in older employees: moderated mediation by functional difficulty
Source: BMC Public Health. 2025 Jan 31;25:400. doi: 10.1186/s12889-025-21596-9 (PMC11786485; doi:10.1186/s12889-025-21596-9)
Supplement: Supplementary file 4 — Supplementary Material 4. [file 12889_2025_21596_MOESM4_ESM.xlsx]

## Sheet: Frailty_higher_income
Items for measuring frailty															Items for measuring physical activity					Items for measuring functional difficulty														Items for measuring well-being					Demographic variables
FL1	FL2	FL3	FL4	FL5	FL6	FL7	FL8	FL9	FL10	FL11	FL12	FL13	FL14	FL15	PA1	PA2	PA3	PA4	PA5	FD1	FD2	FD3	FD4	FD5	FD6	FD7	FD8	FD9	FD10	FD11	FD12	FD13	FD14	Well1	Well2	Well3	Well4	Well5	gender	Education	Income	Chronic_disease_status	Mstatus	SRH	Age
0	0	0	0	0	0	0	1	0	0	0	1	0	1	1	1	1	2	3	3	1	1	1	1	1	1	1	1	1	1	1	1	1	1	3	3	3	3	3	1	3	4500	1	1	1	53
1	0	0	0	0	0	0	0	0	0	1	1	0	1	0	2	1	2	3	3	1	1	1	1	1	1	1	1	1	1	1	1	1	1	3	2	3	2	4	1	3	6000	1	1	1	56
1	0	0	0	0	0	0	0	0	0	1	1	0	1	1	1	1	1	2	3	1	1	1	1	1	1	1	1	1	1	1	1	1	1	3	3	4	3	3	0	4	7000	3	1	1	60
0	0	1	1	0	0	1	0	0	0	1	1	0	1	1	1	1	2	2	3	2	3	3	2	2	2	3	3	3	2	2	2	2	2	3	2	2	3	2	1	3	#NULL!	2	1	0	79
0	0	0	0	0	0	0	0	0	0	0	1	0	1	1	1	1	2	2	3	1	1	1	1	1	1	1	1	1	1	1	1	1	1	3	3	4	3	3	0	3	3500	1	1	1	55
1	0	1	1	0	0	0	0	1	1	0	1	0	1	1	1	1	1	2	2	2	2	2	1	2	1	3	3	2	2	2	2	1	2	3	3	3	3	3	0	3	#NULL!	2	1	0	74
0	0	1	0	0	0	0	1	0	1	1	1	0	1	1	1	1	2	2	3	1	1	1	2	2	1	1	1	2	2	1	1	1	1	3	3	3	4	4	1	3	2000	1	1	1	56
0	0	0	0	0	0	0	1	0	0	0	1	0	1	1	1	1	2	3	3	1	2	2	1	1	1	1	1	1	1	1	1	1	1	3	3	3	3	3	1	3	6000	3	1	1	54
1	0	0	0	0	0	0	1	0	1	1	0	0	1	0	1	1	1	2	3	2	2	2	3	2	2	2	2	2	2	2	2	2	2	3	3	3	4	3	1	2	3500	2	1	0	56
1	1	1	1	0	0	0	1	0	1	0	1	0	1	1	1	1	1	2	2	2	4	4	3	1	2	3	3	3	3	3	3	3	3	2	2	2	2	2	1	2	#NULL!	2	1	0	76
0	0	1	1	1	0	0	0	1	0	1	1	0	1	1	1	1	1	2	3	2	3	3	2	2	2	3	3	3	2	2	2	2	2	3	3	2	2	2	1	2	#NULL!	2	1	0	82
0	0	0	0	0	0	0	0	0	0	0	1	0	1	1	1	1	2	3	3	1	1	1	2	1	1	1	1	1	1	1	1	1	1	4	4	4	4	3	0	3	4800	1	1	1	55
0	0	0	0	0	0	0	1	0	0	1	1	#NULL!	0	1	1	1	2	3	3	1	1	1	2	2	1	1	1	1	1	1	1	1	1	4	4	4	5	4	0	3	#NULL!	3	1	1	68
0	0	0	0	0	0	0	0	0	0	0	1	0	1	1	1	1	2	3	3	1	1	1	1	2	1	1	1	1	1	1	1	1	1	4	4	5	5	4	0	1	#NULL!	2	1	0	67
1	0	0	0	1	0	1	0	0	0	0	1	0	1	0	1	1	2	2	3	1	1	1	1	2	1	2	1	1	1	1	1	1	1	4	4	3	4	4	0	0	#NULL!	3	1	1	74
0	0	1	1	0	0	1	1	1	1	1	0	0	1	1	1	1	1	2	3	2	3	4	3	3	3	4	4	4	2	2	2	2	3	2	2	2	2	3	1	0	#NULL!	34	1	0	69
1	0	1	0	0	1	0	0	0	1	1	1	0	1	1	1	1	1	2	3	3	3	3	3	2	2	2	3	2	2	2	2	2	2	3	3	3	3	3	0	3	#NULL!	3	1	1	82
1	0	0	0	0	0	0	1	0	0	1	1	0	1	1	1	1	1	2	3	3	2	2	3	2	1	1	1	1	1	1	1	1	1	4	3	4	3	4	1	1	#NULL!	3	0	1	66
1	0	0	0	0	0	0	1	0	0	1	1	0	1	0	1	1	1	2	3	2	3	3	2	3	2	1	1	1	1	1	1	1	1	3	4	3	3	4	1	1	#NULL!	2	0	0	65
0	1	0	0	1	0	0	1	1	0	0	1	0	1	1	1	1	2	3	3	2	2	2	2	3	2	3	3	2	2	2	2	2	2	2	2	2	3	2	0	3	#NULL!	3	1	0	75
1	0	0	0	0	0	0	0	0	0	0	1	0	1	0	1	1	3	4	4	1	1	1	1	2	1	1	1	2	1	0	1	1	1	4	4	4	4	4	0	4	6500	1	1	1	50
1	0	0	0	0	0	0	0	0	1	1	0	1	1	1	2	2	2	3	2	1	2	2	3	1	1	2	1	1	1	1	1	1	1	3	3	3	4	4	0	2	1700	1	1	1	51
1	0	0	0	0	0	0	0	0	0	0	1	0	0	1	2	2	2	3	3	1	1	1	1	1	1	1	1	1	1	1	1	1	1	4	4	4	5	3	0	3	2500	1	1	1	55
1	0	1	0	0	1	0	0	0	0	1	1	0	1	1	1	1	2	2	3	2	2	2	2	3	1	1	1	1	1	1	1	1	1	4	4	3	4	3	1	#NULL!	#NULL!	1	1	1	62
1	0	0	0	0	0	0	0	0	0	0	1	1	1	0	1	2	2	4	3	1	1	1	1	1	1	1	1	1	1	1	1	1	1	4	4	4	5	3	0	3	3000	1	0	1	54
1	0	0	0	0	0	0	0	0	1	1	1	1	1	0	1	1	1	2	3	1	1	2	1	1	1	1	1	1	1	1	1	1	1	3	3	3	3	3	1	1	900	3	1	1	51
1	0	0	0	0	0	0	1	0	0	1	1	1	1	0	1	1	2	2	2	1	2	1	2	2	1	1	1	1	1	1	1	1	1	3	3	3	3	2	1	3	4500	3	0	1	55
1	0	0	0	0	0	0	0	0	0	0	1	0	1	1	1	1	2	3	3	1	1	1	1	1	1	1	1	1	1	1	1	1	1	4	4	4	4	4	1	3	5200	1	1	1	54
0	0	1	1	0	0	1	1	0	1	1	1	0	1	1	1	1	1	2	2	1	2	2	3	2	2	3	3	3	2	2	2	2	2	2	2	2	2	2	1	3	#NULL!	2	1	0	64
1	0	0	0	0	0	0	0	0	0	1	1	0	1	1	1	1	2	3	3	1	1	1	1	1	1	1	1	1	1	1	1	1	1	4	4	4	4	3	0	3	5500	1	1	1	55
1	0	0	0	0	0	0	0	0	0	1	1	0	1	0	1	1	2	2	3	1	1	1	1	1	1	1	1	1	1	1	1	1	1	3	4	3	3	3	0	3	6000	2	1	1	53
0	1	1	1	0	0	1	1	0	1	1	1	0	1	1	1	1	1	2	2	2	3	3	2	2	2	2	3	3	3	2	2	2	2	2	2	2	2	2	1	1	1800	5	1	0	52
0	0	1	1	1	1	1	1	1	1	1	1	0	1	0	1	1	1	2	2	3	3	4	4	4	2	2	3	3	2	3	3	2	2	2	2	2	2	2	0	3	#NULL!	2	1	0	81
0	0	1	1	1	0	0	1	1	1	1	1	0	1	1	1	1	1	3	2	1	2	3	2	4	2	2	3	2	2	1	1	1	1	3	3	2	3	3	1	1	1000	2	1	0	68
1	0	0	0	0	0	0	0	0	0	0	1	0	1	1	1	1	3	4	3	1	1	1	1	1	1	1	1	1	1	1	1	1	1	4	4	4	5	4	0	2	2500	1	1	1	50
1	0	0	0	0	0	0	0	0	0	0	1	0	1	1	1	2	2	3	3	1	1	1	1	1	1	1	1	1	1	1	1	1	1	5	5	4	5	4	0	2	4500	1	1	1	52
0	0	1	0	0	0	0	0	0	1	1	1	0	1	1	1	1	1	2	3	2	3	3	2	2	2	3	3	3	2	2	3	2	2	2	2	3	3	2	0	3	#NULL!	2	1	0	76
0	1	0	1	0	0	0	0	1	0	1	1	0	1	1	1	1	1	2	3	2	3	3	2	2	2	3	3	2	2	2	2	3	2	2	2	3	4	3	1	1	#NULL!	2	1	0	80
1	0	0	0	0	1	0	1	1	0	0	0	1	0	0	3	3	3	4	2	1	1	1	1	1	1	1	1	1	1	1	1	1	1	2	2	5	4	4	0	1	2000	1	0	0	61
0	1	1	0	0	0	0	0	0	0	0	1	0	1	9	2	3	3	3	3	1	1	1	1	1	1	2	1	1	1	2	1	1	1	3	3	2	2	3	0	2	1300	1	1	1	63
1	1	0	1	1	1	1	0	1	1	0	1	0	1	0	2	2	1	2	2	2	2	2	2	2	1	2	2	2	1	1	1	1	1	2	2	2	3	2	1	2	2600	1	1	0	59
0	1	0	1	1	1	1	0	1	1	0	0	1	0	1	2	2	2	2	2	2	1	2	1	2	1	1	1	2	2	1	1	1	1	2	2	3	2	2	1	1	1600	1	1	0	54
1	1	1	0	1	1	0	1	1	1	1	0	0	1	0	2	3	2	2	2	1	1	1	1	1	2	1	1	2	2	1	1	1	1	2	2	2	3	2	0	4	3400	2	1	0	67
0	0	0	0	0	0	1	0	0	0	0	0	1	1	0	3	3	3	3	3	1	1	1	1	1	1	1	1	1	2	1	1	1	1	2	2	2	3	2	1	2	2400	1	1	1	51
0	1	1	1	0	1	0	1	1	1	1	0	0	1	0	2	2	2	2	2	2	1	1	1	2	1	1	1	1	2	1	1	1	1	2	3	2	3	2	0	2	1000	1	1	1	55
1	0	1	1	0	0	0	0	1	1	0	1	0	1	0	2	2	2	2	2	1	1	1	1	1	1	1	1	1	1	1	1	1	1	3	2	3	3	2	1	3	3200	2	1	0	53
1	1	1	0	1	1	1	1	0	1	1	0	1	1	0	2	1	2	2	2	2	1	1	1	1	1	1	2	1	2	1	1	1	1	2	2	2	2	2	1	1	350	1	0	1	62
0	1	0	1	0	1	0	1	0	0	0	1	0	1	0	3	3	3	3	2	4	4	4	2	2	2	2	2	2	1	1	1	1	1	3	3	3	3	3	0	#NULL!	700	1	1	1	66
0	1	1	1	0	1	1	1	0	0	0	1	0	0	1	1	2	1	2	3	4	4	2	1	1	1	3	3	2	3	1	1	1	1	2	3	3	4	2	1	0	400	2	1	0	50
1	0	1	0	0	0	0	0	1	1	1	1	0	1	1	2	3	2	2	3	1	1	1	2	1	1	1	1	2	2	1	1	1	1	2	2	2	2	2	0	0	600	1	0	1	75
1	0	0	0	0	0	0	0	0	0	0	1	1	1	1	4	4	4	4	4	1	1	1	1	1	1	1	1	1	1	1	1	1	1	5	5	5	5	5	0	1	2000	2	1	1	50
1	0	0	0	0	0	0	0	0	0	0	1	0	1	1	4	4	4	4	4	2	2	2	1	1	1	1	1	1	1	1	1	1	1	5	5	5	5	5	0	0	7000	1	1	1	52
1	0	0	0	0	0	0	0	0	0	0	0	0	1	1	3	3	3	3	3	1	1	1	1	1	1	1	1	1	1	1	1	1	1	5	5	5	5	5	0	2	10000	1	1	1	55
1	0	0	0	0	0	0	0	0	0	1	1	1	1	1	4	4	4	4	4	2	2	2	1	2	2	2	2	2	2	2	1	1	1	4	4	4	4	4	0	2	9000	1	1	1	54
1	0	0	0	0	0	0	0	0	0	0	1	1	1	1	3	3	3	3	3	2	1	1	1	1	1	1	1	1	1	1	1	1	1	5	5	5	5	5	0	2	5000	1	1	1	54
1	0	0	0	0	1	0	0	0	0	1	1	1	1	1	3	3	1	3	3	1	1	1	1	1	1	2	2	1	1	1	1	1	1	4	4	4	4	5	0	3	5400	1	0	1	58
0	0	1	0	0	0	0	1	0	0	0	1	0	0	1	2	2	2	2	2	2	1	2	2	1	1	2	1	2	1	1	1	1	1	2	3	2	3	2	1	1	1000	1	1	#NULL!	53
0	0	1	1	0	0	0	1	0	1	1	1	0	1	1	2	2	2	2	2	4	4	4	1	4	1	1	1	1	1	1	1	1	1	3	3	3	3	2	1	3	2000	1	1	1	50
1	0	0	0	0	0	0	0	0	0	0	1	1	1	0	4	4	2	1	3	1	1	1	1	2	1	1	1	2	2	1	1	1	1	5	5	5	4	4	0	1	#NULL!	2	0	1	53
0	1	1	0	0	1	0	1	1	0	0	1	0	1	0	1	2	1	1	2	1	3	3	2	2	3	3	3	3	2	1	1	1	1	3	3	3	2	3	1	1	1300	3	1	0	60
1	0	0	0	0	1	0	0	0	0	1	1	0	0	1	2	2	1	2	3	1	1	1	1	3	1	2	2	1	1	1	1	1	1	3	4	4	4	4	0	3	6500	2	1	1	54
1	0	1	0	0	0	0	0	0	0	1	1	1	1	0	3	4	2	4	4	1	1	1	1	3	1	1	1	1	2	1	1	1	1	5	3	4	3	5	0	#NULL!	300	1	1	1	59
1	1	0	0	0	1	0	0	0	0	0	1	0	1	1	2	3	3	2	4	1	1	1	1	2	1	1	2	2	3	1	1	1	2	5	4	5	5	5	0	0	#NULL!	1	1	1	55
1	1	0	0	0	0	1	0	0	0	0	1	0	1	1	2	3	3	2	3	1	1	1	1	1	1	2	2	1	1	1	1	1	1	3	4	4	5	5	0	0	#NULL!	1	1	1	58
0	1	0	1	1	1	0	1	0	0	0	1	0	1	0	2	2	2	2	2	4	4	4	1	4	1	4	1	1	1	1	1	1	1	2	2	2	2	2	0	3	3500	1	1	1	54
0	1	0	1	1	1	0	1	1	1	0	1	0	1	0	2	2	1	2	2	2	1	1	2	2	1	2	1	1	1	1	1	1	1	2	3	3	2	2	0	0	400	1	0	0	53
0	1	1	0	1	0	0	1	1	1	0	0	0	1	0	2	2	2	2	2	1	1	2	1	1	2	1	2	2	1	1	1	1	1	2	2	2	3	2	1	3	2900	0	1	1	51
0	1	0	1	0	0	1	0	1	1	0	0	1	0	1	2	2	2	2	2	1	1	1	1	1	1	1	2	1	2	2	1	1	1	2	2	2	3	2	1	1	750	2	1	0	54
0	1	1	0	1	0	1	0	0	0	1	1	0	1	1	2	2	2	2	2	1	1	1	1	1	1	2	1	2	2	1	1	1	1	2	2	3	3	2	1	0	780	1	0	1	57
0	0	1	0	0	1	1	1	0	1	1	1	0	1	1	2	2	3	2	2	2	2	1	3	2	4	3	3	2	2	2	1	1	1	3	4	2	3	4	0	2	2400	1	1	1	50
1	0	0	1	0	1	1	1	1	0	1	1	0	1	0	2	2	2	2	2	2	3	2	2	3	1	2	3	2	2	3	1	1	2	2	2	2	2	3	1	3	1000	2	1	0	67
0	1	0	1	1	1	1	1	1	0	1	1	0	0	0	2	2	2	2	2	2	2	2	2	1	2	2	2	2	2	1	1	1	1	2	2	2	2	2	1	2	1600	1	0	0	52
0	0	0	0	1	1	1	0	1	1	1	1	0	1	0	2	2	2	2	2	2	2	2	2	2	2	2	2	2	1	1	1	1	1	2	2	2	2	2	0	3	1000	2	0	0	72
0	1	1	1	1	0	1	1	0	1	1	0	0	1	1	2	2	2	3	2	1	1	1	2	2	1	1	2	1	2	1	1	1	1	2	3	2	2	2	1	2	1900	3	1	0	57
0	0	1	1	0	1	0	1	0	0	0	1	1	1	1	4	4	4	1	4	4	4	4	1	1	1	1	1	1	1	1	1	1	1	5	5	5	2	5	1	3	4000	1	0	0	51
1	0	0	0	0	0	0	1	0	1	1	0	0	1	0	2	3	2	3	3	2	1	1	2	1	2	1	2	1	1	1	1	1	1	2	2	2	2	2	0	3	1000	2	0	1	73
0	1	1	1	1	1	1	1	1	1	1	1	0	1	0	2	2	2	2	2	2	3	3	3	2	2	3	3	2	3	1	2	1	1	2	2	2	2	2	1	2	2000	3	0	0	50
0	1	0	1	0	0	1	1	1	1	0	1	1	0	1	2	2	2	2	2	2	1	2	2	2	2	1	2	2	2	1	1	1	1	2	3	3	2	2	1	2	1700	1	#NULL!	0	55
0	0	1	1	0	1	0	1	0	0	1	0	0	0	0	1	3	2	1	1	1	1	1	1	2	1	2	3	1	1	1	1	1	1	3	2	1	3	3	0	3	4900	3	1	1	53
0	0	1	0	0	1	0	1	0	1	1	1	0	0	0	1	3	1	3	1	2	2	2	1	2	1	1	1	1	1	1	1	1	1	3	3	3	3	3	1	4	5000	2	1	0	60
0	1	1	1	1	1	0	1	1	1	1	1	0	1	0	2	3	1	3	2	1	1	2	1	4	2	1	2	3	3	1	1	2	2	2	1	1	2	2	1	2	#NULL!	2	1	0	57
1	0	0	0	0	1	0	1	0	0	0	1	0	1	1	2	2	3	2	3	1	2	2	2	4	1	2	2	2	1	1	1	1	1	3	2	3	2	2	0	2	#NULL!	3	1	1	54
0	1	1	1	0	0	1	1	1	0	1	1	0	1	0	1	1	1	2	2	3	2	2	3	2	1	4	4	3	3	2	1	1	1	1	2	2	2	1	1	2	100	3	1	0	52
1	0	0	0	0	0	1	1	0	0	1	1	0	0	0	1	2	1	1	1	2	2	2	2	3	1	3	3	2	2	1	1	1	1	3	3	2	3	3	0	0	#NULL!	1	1	0	81
0	1	0	0	1	1	0	1	0	1	1	1	0	1	1	2	2	1	1	2	2	2	2	2	3	2	3	3	3	3	2	2	1	1	2	3	3	2	3	1	#NULL!	#NULL!	23	1	0	87
1	0	0	0	0	0	0	0	0	0	0	1	0	1	1	2	2	2	2	2	1	1	1	1	1	1	1	1	1	1	1	1	1	1	4	4	4	4	4	1	2	3000	1	1	1	50
1	0	0	0	0	0	0	0	0	0	0	1	0	1	1	3	2	1	4	4	1	1	1	1	1	1	1	1	1	1	1	1	1	1	5	5	5	3	4	0	#NULL!	#NULL!	1	1	1	65
1	0	0	0	0	1	0	0	0	0	1	1	0	1	0	3	4	1	3	3	1	1	1	1	1	1	1	1	1	1	1	1	1	1	4	4	5	5	4	0	2	4800	1	1	1	57
0	1	1	1	1	1	1	1	0	1	1	1	0	1	1	1	1	1	1	1	2	2	2	3	3	2	4	4	3	2	2	2	1	1	2	2	2	2	2	1	#NULL!	#NULL!	5	1	0	60
1	1	0	0	0	0	1	1	0	0	1	1	0	1	0	4	4	1	1	3	1	1	1	1	1	1	1	1	1	1	1	1	1	1	4	4	5	3	3	1	0	#NULL!	1	0	1	51
1	1	0	0	0	1	0	0	0	0	1	1	0	0	1	2	2	1	3	1	1	1	1	1	1	1	1	1	1	1	1	1	1	1	3	3	4	4	3	0	3	5500	3	1	1	57
0	1	1	1	0	0	0	1	0	1	1	0	0	1	0	1	2	1	2	1	2	2	2	2	3	2	2	2	2	2	2	2	1	1	2	2	2	3	2	1	#NULL!	#NULL!	2	1	0	68
1	1	0	0	0	0	0	0	0	1	1	1	0	1	1	1	3	1	2	1	1	1	1	1	1	1	1	1	1	1	1	1	1	1	4	4	4	4	4	1	#NULL!	1500	1	1	1	67
1	0	0	0	0	1	0	0	0	0	1	1	0	0	1	2	2	1	2	3	1	1	1	1	3	1	2	2	1	1	1	1	1	1	3	4	4	4	4	0	3	6500	2	1	1	54
0	1	1	1	0	0	0	1	0	0	1	1	0	1	1	1	1	1	1	1	4	4	4	2	4	1	2	2	2	4	1	1	1	1	2	2	2	2	2	0	3	2000	3	1	0	61
0	1	1	0	0	1	0	1	0	0	1	1	0	1	1	1	2	1	1	1	4	4	4	2	4	1	2	2	2	2	1	1	1	1	2	2	2	2	2	1	3	3000	3	1	0	55
0	1	0	0	1	0	1	0	1	0	1	1	0	0	0	2	2	2	2	2	4	4	4	1	4	1	1	1	1	1	1	1	1	1	2	2	2	2	2	1	2	2000	2	1	0	54
1	0	0	0	0	0	0	0	0	0	0	0	1	1	1	3	3	3	3	3	2	2	2	1	2	1	1	1	1	1	1	1	1	1	4	4	4	4	4	1	3	5000	1	1	1	54
0	0	1	1	0	0	0	1	0	0	0	1	0	1	1	2	2	2	2	2	2	2	2	2	1	1	1	1	1	1	1	1	1	1	4	4	4	4	4	1	1	1000	3	1	0	57
0	1	1	1	1	1	1	1	1	1	1	1	1	1	1	2	2	2	2	2	3	3	3	1	3	1	2	2	1	1	1	1	1	1	2	2	2	2	2	0	3	5000	2	1	0	56
0	1	1	1	1	1	1	1	1	1	1	1	1	1	1	2	2	2	2	2	3	3	3	2	2	3	3	3	2	3	3	1	1	1	2	2	2	2	2	1	3	8000	3	1	0	56
1	0	0	0	0	0	0	0	0	1	1	1	0	1	1	3	2	2	3	3	2	2	2	3	3	3	3	3	3	4	4	4	4	4	3	3	3	3	3	0	3	8000	1	1	1	51
0	1	1	0	0	1	0	1	0	0	0	1	0	1	1	1	1	1	1	1	4	4	4	2	4	1	1	1	1	1	1	1	1	1	2	2	2	2	2	0	2	4000	1	1	0	53
0	1	1	1	1	1	1	1	1	1	1	0	0	1	1	2	2	2	2	2	4	4	4	2	4	1	1	1	1	1	1	1	1	1	2	2	2	2	2	0	0	6000	2	1	0	61
0	1	1	1	1	1	1	1	1	1	1	1	1	1	1	2	2	2	2	2	4	4	4	2	4	1	2	2	2	2	1	1	1	1	2	2	2	2	2	1	3	7000	2	1	0	66
1	0	0	0	0	0	0	0	0	0	0	1	0	0	1	4	4	4	4	4	4	3	3	1	3	1	1	1	1	1	1	1	1	1	5	5	5	5	5	0	3	6000	1	1	1	50
1	0	0	0	0	1	0	0	0	0	1	1	0	0	1	4	4	4	4	4	4	4	4	1	4	1	1	1	1	1	1	1	1	1	5	5	5	5	5	1	1	1550	2	1	0	50
1	0	0	0	0	0	0	1	0	0	1	1	1	1	1	2	2	2	2	2	3	3	3	1	3	1	1	1	1	1	1	1	1	1	4	4	4	4	4	0	1	1550	1	1	1	62
0	0	1	1	0	1	1	1	0	1	1	1	0	1	1	2	2	2	2	2	4	4	4	2	4	2	2	2	2	2	1	1	1	1	2	2	2	2	2	1	1	2500	1	1	0	50
1	1	0	0	0	0	0	0	0	0	0	1	0	0	1	3	3	3	4	3	2	1	1	1	1	1	1	1	1	1	1	1	1	1	3	3	3	3	3	0	0	4612	1	1	1	50
0	1	0	0	0	1	1	0	0	1	0	0	0	1	1	4	4	4	4	4	4	4	4	1	4	1	1	1	1	1	1	1	1	1	4	#NULL!	4	4	4	0	1	300	1	1	0	64
0	1	1	0	0	1	1	1	1	1	1	1	0	1	1	2	1	2	2	2	2	2	2	2	2	2	1	2	1	1	1	1	1	1	2	2	2	2	2	1	2	600	2	1	0	63
1	0	0	0	0	0	0	0	0	0	1	1	0	1	0	2	3	1	1	2	1	2	1	1	2	2	2	2	1	1	1	1	1	1	2	3	4	4	3	1	6	#NULL!	1	1	1	75
0	1	0	0	1	1	1	0	0	0	0	1	0	1	0	2	2	1	2	2	2	2	2	3	3	1	3	3	2	2	1	1	1	1	2	2	2	2	2	1	1	500	2	0	1	61
1	1	0	0	0	0	1	1	1	0	1	0	1	0	1	2	2	2	2	2	1	2	2	1	2	1	1	1	1	1	1	1	1	1	3	3	3	3	3	1	#NULL!	300	1	0	0	70
1	0	0	0	0	0	1	0	0	0	0	0	0	1	0	3	3	1	2	3	3	3	2	1	1	1	1	1	1	2	2	2	1	2	3	3	3	3	3	0	1	400	1	1	1	67
1	1	0	1	0	0	0	1	0	0	0	0	0	1	0	2	2	2	2	2	1	1	1	1	1	1	2	2	1	1	1	1	1	1	3	2	3	3	3	1	#NULL!	800	3	0	1	70
1	0	1	0	0	1	1	1	0	0	0	1	0	1	0	3	2	3	2	3	1	1	1	1	1	1	1	1	1	1	1	1	1	1	2	3	3	3	3	0	0	1600	1	1	1	50
1	0	1	0	0	1	1	1	1	0	0	1	0	1	1	1	4	1	3	3	1	1	1	1	1	1	1	1	1	1	1	1	1	1	4	4	4	4	4	1	0	600	1	0	1	60
1	0	1	0	1	1	0	0	0	0	0	0	1	0	0	2	2	3	2	2	2	2	2	2	2	2	2	2	2	2	2	2	2	2	2	3	3	4	3	0	0	600	1	1	1	68
1	0	0	0	0	0	1	0	1	0	0	1	1	1	0	3	3	3	2	2	2	1	1	2	1	1	1	1	1	1	1	1	1	1	2	2	3	1	2	0	2	1500	1	#NULL!	1	63
1	0	1	1	1	1	1	1	0	0	0	1	0	1	0	2	3	3	2	3	1	1	1	1	1	1	1	2	2	1	1	1	1	1	3	3	3	4	3	1	0	400	5	1	0	#NULL!
0	1	0	0	0	1	0	1	0	0	0	1	1	1	0	2	3	2	2	3	2	2	2	1	1	1	1	1	1	1	1	1	1	1	1	2	2	2	2	1	0	100	1	1	0	51
1	0	1	1	0	0	0	1	0	1	1	0	0	1	1	1	1	1	2	3	2	2	3	2	2	2	3	3	3	3	2	2	3	2	2	2	2	2	2	0	1	#NULL!	3	1	0	77
0	1	1	1	0	1	1	1	1	0	1	0	1	0	1	4	3	3	2	1	2	2	3	3	3	2	2	1	1	4	1	1	1	1	1	2	2	2	2	0	1	200	5	0	0	76
1	1	1	0	0	1	0	1	0	0	0	0	0	0	1	4	3	3	3	3	1	1	1	1	1	1	1	1	2	1	1	1	1	1	5	4	4	4	4	0	1	800	1	1	1	55
1	1	0	0	0	0	0	1	1	0	0	1	0	1	1	2	2	2	3	2	1	2	3	3	1	1	2	2	1	1	1	1	1	1	2	1	2	2	2	1	1	300	1	0	1	66
1	0	0	0	0	0	0	1	0	0	0	0	0	0	0	2	2	2	1	2	2	2	2	2	2	1	2	1	2	2	1	1	1	1	1	2	2	3	3	0	1	600	1	1	1	55
1	1	0	0	0	0	0	1	0	0	0	1	0	0	0	2	2	1	2	2	1	1	1	1	1	1	1	1	2	1	1	1	1	1	2	3	3	3	2	0	0	100	1	1	1	74
1	0	1	0	0	0	1	1	0	0	1	1	1	1	1	2	3	1	2	2	2	2	2	2	1	2	2	2	2	1	1	1	1	1	2	3	1	2	2	1	0	250	2	#NULL!	1	58
1	0	0	0	0	1	0	0	0	0	0	1	0	1	1	2	2	4	2	3	1	2	2	2	1	2	2	2	2	1	1	1	1	1	4	4	3	3	3	0	1	200	2	1	1	64
0	0	1	1	1	0	0	1	1	0	0	0	0	1	1	1	1	1	1	2	1	2	2	1	1	2	1	1	2	1	1	1	1	1	1	2	2	3	2	1	1	#NULL!	2	1	0	66
0	1	1	1	0	0	0	1	1	0	0	0	0	0	1	2	2	3	2	2	1	3	3	3	2	1	2	2	1	1	1	1	1	1	2	3	2	2	2	1	0	550	2	1	1	64
1	1	1	1	0	0	0	1	0	0	1	1	1	1	0	2	2	2	3	3	2	1	2	1	2	3	1	2	2	2	1	1	1	1	2	3	2	2	1	1	1	#NULL!	1	0	0	60
1	1	1	1	1	0	1	0	0	0	0	10	0	0	0	2	2	3	2	3	2	2	2	1	1	2	2	1	2	1	1	1	1	1	2	2	2	3	2	0	1	500	2	1	1	62
0	0	1	0	0	0	1	1	0	0	0	1	1	1	1	2	2	1	2	3	3	2	2	2	2	2	2	2	2	1	1	1	1	1	2	2	1	2	3	1	1	250	1	0	0	58
1	1	1	1	0	0	1	1	1	0	1	0	0	0	1	1	2	1	2	2	2	3	3	2	3	2	2	3	1	1	1	1	1	1	2	3	2	2	2	0	1	150	2	1	0	69
1	0	1	0	0	0	0	1	0	1	0	1	0	0	0	2	2	4	2	3	1	1	2	1	1	1	1	2	2	1	1	1	1	1	5	4	2	4	4	0	0	380	1	1	1	81
1	0	0	0	1	0	1	1	0	0	0	1	0	1	1	3	2	1	2	3	2	1	1	2	1	2	2	2	2	1	1	1	1	1	2	2	2	3	3	0	1	250	2	0	1	62
1	0	0	0	0	1	0	0	0	0	0	1	1	0	1	2	2	1	2	2	1	1	1	1	1	1	1	1	1	1	1	1	1	1	2	3	#NULL!	#NULL!	#NULL!	0	2	1000	1	0	1	65
1	1	0	0	0	0	1	1	1	0	1	1	0	1	0	2	3	1	2	2	2	2	1	1	2	2	2	3	3	1	1	1	1	1	2	2	2	2	3	1	1	300	2	1	0	54
1	0	0	0	0	0	0	0	0	0	0	1	1	1	1	3	3	3	3	3	1	1	1	1	1	1	1	1	1	1	1	1	1	1	4	4	4	4	4	0	3	2000	1	1	1	51
0	1	1	1	1	1	1	1	0	0	0	0	0	0	0	1	1	1	1	1	2	2	2	2	2	2	2	2	2	2	2	2	2	2	3	3	3	3	3	1	0	500	1	0	0	61
1	0	0	0	0	0	0	0	0	0	0	0	0	0	0	3	3	3	3	3	2	2	2	2	2	2	2	2	2	2	2	2	2	2	4	4	4	4	4	1	1	#NULL!	1	1	1	65
0	0	1	0	1	0	0	1	0	0	1	1	0	1	1	2	2	2	2	2	1	1	1	1	1	1	1	1	1	1	1	1	1	1	4	4	4	4	4	0	3	900	1	1	1	72
0	1	1	1	1	1	1	1	1	0	0	0	0	0	0	2	2	2	2	2	3	3	3	3	3	3	3	3	3	3	3	3	3	3	1	1	1	1	1	1	0	600	1	1	1	56
0	0	0	0	0	0	1	1	1	1	1	1	1	1	1	2	2	2	2	2	4	4	4	4	4	4	4	4	4	4	4	4	4	4	1	1	1	1	1	1	0	450	1	1	1	69
1	0	0	0	0	0	0	0	0	0	0	0	0	0	0	2	2	2	2	2	3	3	3	3	3	3	3	3	3	3	3	3	3	3	4	4	4	4	4	0	0	1600	1	1	1	53
1	0	0	0	0	0	0	0	0	0	0	0	0	0	0	2	2	2	2	2	3	3	3	3	3	3	3	3	3	3	3	3	3	3	2	2	2	2	2	0	0	500	1	1	1	58
0	0	0	0	0	1	1	1	1	1	0	0	0	0	0	1	1	1	1	1	2	2	2	2	2	2	2	2	2	2	2	2	2	2	2	2	2	2	3	1	1	1800	1	1	1	67
0	0	0	0	0	0	0	1	0	0	0	1	0	1	1	1	1	2	3	3	1	1	1	1	1	1	1	1	1	1	1	1	1	1	3	3	3	3	3	1	3	4500	1	1	1	53
1	0	0	0	0	0	0	0	0	0	1	1	0	1	0	2	1	2	3	3	1	1	1	1	1	1	1	1	1	1	1	1	1	1	3	2	3	2	4	1	3	6000	1	1	1	56
1	0	0	0	0	0	0	0	0	0	1	1	0	1	1	1	1	1	2	3	1	1	1	1	1	1	1	1	1	1	1	1	1	1	3	3	4	3	3	0	4	7000	3	1	1	60
0	0	1	1	0	0	1	0	0	0	1	1	0	1	1	1	1	2	2	3	2	3	3	2	2	2	3	3	3	2	2	2	2	2	3	2	2	3	2	1	3	#NULL!	2	1	0	79
0	0	0	0	0	0	0	0	0	0	0	1	0	1	1	1	1	2	2	3	1	1	1	1	1	1	1	1	1	1	1	1	1	1	3	3	4	3	3	0	3	3500	1	1	1	55
1	0	1	1	0	0	0	0	1	1	0	1	0	1	1	1	1	1	2	2	2	2	2	1	2	1	3	3	2	2	2	2	1	2	3	3	3	3	3	0	3	#NULL!	2	1	0	74
0	0	1	0	0	0	0	1	0	1	1	1	0	1	1	1	1	2	2	3	1	1	1	2	2	1	1	1	2	2	1	1	1	1	3	3	3	4	4	1	3	2000	1	1	1	56
0	0	0	0	0	0	0	1	0	0	0	1	0	1	1	1	1	2	3	3	1	2	2	1	1	1	1	1	1	1	1	1	1	1	3	3	3	3	3	1	3	6000	3	1	1	54
1	0	0	0	0	0	0	1	0	1	1	0	0	1	0	1	1	1	2	3	2	2	2	3	2	2	2	2	2	2	2	2	2	2	3	3	3	4	3	1	2	3500	2	1	0	56
1	1	1	1	0	0	0	1	0	1	0	1	0	1	1	1	1	1	2	2	2	4	4	3	1	2	3	3	3	3	3	3	3	3	2	2	2	2	2	1	2	#NULL!	2	1	0	76
0	0	1	1	1	0	0	0	1	0	1	1	0	1	1	1	1	1	2	3	2	3	3	2	2	2	3	3	3	2	2	2	2	2	3	3	2	2	2	1	2	#NULL!	2	1	0	82
0	0	0	0	0	0	0	0	0	0	0	1	0	1	1	1	1	2	3	3	1	1	1	2	1	1	1	1	1	1	1	1	1	1	4	4	4	4	3	0	3	4800	1	1	1	55
0	0	0	0	0	0	0	1	0	0	1	1	#NULL!	0	1	1	1	2	3	3	1	1	1	2	2	1	1	1	1	1	1	1	1	1	4	4	4	5	4	0	3	#NULL!	3	1	1	68
0	0	0	0	0	0	0	0	0	0	0	1	0	1	1	1	1	2	3	3	1	1	1	1	2	1	1	1	1	1	1	1	1	1	4	4	5	5	4	0	1	#NULL!	2	1	0	67
1	0	0	0	1	0	1	0	0	0	0	1	0	1	0	1	1	2	2	3	1	1	1	1	2	1	2	1	1	1	1	1	1	1	4	4	3	4	4	0	0	#NULL!	3	1	1	74
0	0	1	1	0	0	1	1	1	1	1	0	0	1	1	1	1	1	2	3	2	3	4	3	3	3	4	4	4	2	2	2	2	3	2	2	2	2	3	1	0	#NULL!	34	1	0	69
1	0	1	0	0	1	0	0	0	1	1	1	0	1	1	1	1	1	2	3	3	3	3	3	2	2	2	3	2	2	2	2	2	2	3	3	3	3	3	0	3	#NULL!	3	1	1	82
1	0	0	0	0	0	0	1	0	0	1	1	0	1	1	1	1	1	2	3	3	2	2	3	2	1	1	1	1	1	1	1	1	1	4	3	4	3	4	1	1	#NULL!	3	0	1	66
1	0	0	0	0	0	0	1	0	0	1	1	0	1	0	1	1	1	2	3	2	3	3	2	3	2	1	1	1	1	1	1	1	1	3	4	3	3	4	1	1	#NULL!	2	0	0	65
0	1	0	0	1	0	0	1	1	0	0	1	0	1	1	1	1	2	3	3	2	2	2	2	3	2	3	3	2	2	2	2	2	2	2	2	2	3	2	0	3	#NULL!	3	1	0	75
1	0	0	0	0	0	0	0	0	0	0	1	0	1	0	1	1	3	4	4	1	1	1	1	2	1	1	1	2	1	0	1	1	1	4	4	4	4	4	0	4	6500	1	1	1	50
1	0	0	0	0	0	0	0	0	1	1	0	1	1	1	2	2	2	3	2	1	2	2	3	1	1	2	1	1	1	1	1	1	1	3	3	3	4	4	0	2	1700	1	1	1	51
1	0	0	0	0	0	0	0	0	0	0	1	0	0	1	2	2	2	3	3	1	1	1	1	1	1	1	1	1	1	1	1	1	1	4	4	4	5	3	0	3	2500	1	1	1	55
1	0	1	0	0	1	0	0	0	0	1	1	0	1	1	1	1	2	2	3	2	2	2	2	3	1	1	1	1	1	1	1	1	1	4	4	3	4	3	1	#NULL!	#NULL!	1	1	1	62
1	0	0	0	0	0	0	0	0	0	0	1	1	1	0	1	2	2	4	3	1	1	1	1	1	1	1	1	1	1	1	1	1	1	4	4	4	5	3	0	3	3000	1	0	1	54
1	0	0	0	0	0	0	0	0	1	1	1	1	1	0	1	1	1	2	3	1	1	2	1	1	1	1	1	1	1	1	1	1	1	3	3	3	3	3	1	1	900	3	1	1	51
1	0	0	0	0	0	0	1	0	0	1	1	1	1	0	1	1	2	2	2	1	2	1	2	2	1	1	1	1	1	1	1	1	1	3	3	3	3	2	1	3	4500	3	0	1	55
1	0	0	0	0	0	0	0	0	0	0	1	0	1	1	1	1	2	3	3	1	1	1	1	1	1	1	1	1	1	1	1	1	1	4	4	4	4	4	1	3	5200	1	1	1	54
0	0	1	1	0	0	1	1	0	1	1	1	0	1	1	1	1	1	2	2	1	2	2	3	2	2	3	3	3	2	2	2	2	2	2	2	2	2	2	1	3	#NULL!	2	1	0	64
1	0	0	0	0	0	0	0	0	0	1	1	0	1	1	1	1	2	3	3	1	1	1	1	1	1	1	1	1	1	1	1	1	1	4	4	4	4	3	0	3	5500	1	1	1	55
1	0	0	0	0	0	0	0	0	0	1	1	0	1	0	1	1	2	2	3	1	1	1	1	1	1	1	1	1	1	1	1	1	1	3	4	3	3	3	0	3	6000	2	1	1	53
0	1	1	1	0	0	1	1	0	1	1	1	0	1	1	1	1	1	2	2	2	3	3	2	2	2	2	3	3	3	2	2	2	2	2	2	2	2	2	1	1	1800	5	1	0	52
0	0	1	1	1	1	1	1	1	1	1	1	0	1	0	1	1	1	2	2	3	3	4	4	4	2	2	3	3	2	3	3	2	2	2	2	2	2	2	0	3	#NULL!	2	1	0	81
0	0	1	1	1	0	0	1	1	1	1	1	0	1	1	1	1	1	3	2	1	2	3	2	4	2	2	3	2	2	1	1	1	1	3	3	2	3	3	1	1	1000	2	1	0	68
1	0	0	0	0	0	0	0	0	0	0	1	0	1	1	1	1	3	4	3	1	1	1	1	1	1	1	1	1	1	1	1	1	1	4	4	4	5	4	0	2	2500	1	1	1	50
1	0	0	0	0	0	0	0	0	0	0	1	0	1	1	1	2	2	3	3	1	1	1	1	1	1	1	1	1	1	1	1	1	1	5	5	4	5	4	0	2	4500	1	1	1	52
0	0	1	0	0	0	0	0	0	1	1	1	0	1	1	1	1	1	2	3	2	3	3	2	2	2	3	3	3	2	2	3	2	2	2	2	3	3	2	0	3	#NULL!	2	1	0	76
0	1	0	1	0	0	0	0	1	0	1	1	0	1	1	1	1	1	2	3	2	3	3	2	2	2	3	3	2	2	2	2	3	2	2	2	3	4	3	1	1	#NULL!	2	1	0	80
1	0	0	0	0	1	0	1	1	0	0	0	1	0	0	3	3	3	4	2	1	1	1	1	1	1	1	1	1	1	1	1	1	1	2	2	5	4	4	0	1	2000	1	0	0	61
0	1	1	0	0	0	0	0	0	0	0	1	0	1	9	2	3	3	3	3	1	1	1	1	1	1	2	1	1	1	2	1	1	1	3	3	2	2	3	0	2	1300	1	1	1	63
1	1	0	1	1	1	1	0	1	1	0	1	0	1	0	2	2	1	2	2	2	2	2	2	2	1	2	2	2	1	1	1	1	1	2	2	2	3	2	1	2	2600	1	1	0	59
0	1	0	1	1	1	1	0	1	1	0	0	1	0	1	2	2	2	2	2	2	1	2	1	2	1	1	1	2	2	1	1	1	1	2	2	3	2	2	1	1	1600	1	1	0	54
1	1	1	0	1	1	0	1	1	1	1	0	0	1	0	2	3	2	2	2	1	1	1	1	1	2	1	1	2	2	1	1	1	1	2	2	2	3	2	0	4	3400	2	1	0	67
0	0	0	0	0	0	1	0	0	0	0	0	1	1	0	3	3	3	3	3	1	1	1	1	1	1	1	1	1	2	1	1	1	1	2	2	2	3	2	1	2	2400	1	1	1	51
0	1	1	1	0	1	0	1	1	1	1	0	0	1	0	2	2	2	2	2	2	1	1	1	2	1	1	1	1	2	1	1	1	1	2	3	2	3	2	0	2	1000	1	1	1	55
1	0	1	1	0	0	0	0	1	1	0	1	0	1	0	2	2	2	2	2	1	1	1	1	1	1	1	1	1	1	1	1	1	1	3	2	3	3	2	1	3	3200	2	1	0	53
1	1	1	0	1	1	1	1	0	1	1	0	1	1	0	2	1	2	2	2	2	1	1	1	1	1	1	2	1	2	1	1	1	1	2	2	2	2	2	1	1	350	1	0	1	62
0	1	0	1	0	1	0	1	0	0	0	1	0	1	0	3	3	3	3	2	4	4	4	2	2	2	2	2	2	1	1	1	1	1	3	3	3	3	3	0	#NULL!	700	1	1	1	66
0	1	1	1	0	1	1	1	0	0	0	1	0	0	1	1	2	1	2	3	4	4	2	1	1	1	3	3	2	3	1	1	1	1	2	3	3	4	2	1	0	400	2	1	0	50
1	0	1	0	0	0	0	0	1	1	1	1	0	1	1	2	3	2	2	3	1	1	1	2	1	1	1	1	2	2	1	1	1	1	2	2	2	2	2	0	0	600	1	0	1	75
1	0	0	0	0	0	0	0	0	0	0	1	1	1	1	4	4	4	4	4	1	1	1	1	1	1	1	1	1	1	1	1	1	1	5	5	5	5	5	0	1	2000	2	1	1	50
1	0	0	0	0	0	0	0	0	0	0	1	0	1	1	4	4	4	4	4	2	2	2	1	1	1	1	1	1	1	1	1	1	1	5	5	5	5	5	0	0	7000	1	1	1	52
1	0	0	0	0	0	0	0	0	0	0	0	0	1	1	3	3	3	3	3	1	1	1	1	1	1	1	1	1	1	1	1	1	1	5	5	5	5	5	0	2	10000	1	1	1	55
1	0	0	0	0	0	0	0	0	0	1	1	1	1	1	4	4	4	4	4	2	2	2	1	2	2	2	2	2	2	2	1	1	1	4	4	4	4	4	0	2	9000	1	1	1	54
1	0	0	0	0	0	0	0	0	0	0	1	1	1	1	3	3	3	3	3	2	1	1	1	1	1	1	1	1	1	1	1	1	1	5	5	5	5	5	0	2	5000	1	1	1	54
1	0	0	0	0	1	0	0	0	0	1	1	1	1	1	3	3	1	3	3	1	1	1	1	1	1	2	2	1	1	1	1	1	1	4	4	4	4	5	0	3	5400	1	0	1	58
0	0	1	0	0	0	0	1	0	0	0	1	0	0	1	2	2	2	2	2	2	1	2	2	1	1	2	1	2	1	1	1	1	1	2	3	2	3	2	1	1	1000	1	1	#NULL!	53
0	0	1	1	0	0	0	1	0	1	1	1	0	1	1	2	2	2	2	2	4	4	4	1	4	1	1	1	1	1	1	1	1	1	3	3	3	3	2	1	3	2000	1	1	1	50
1	0	0	0	0	0	0	0	0	0	0	1	1	1	0	4	4	2	1	3	1	1	1	1	2	1	1	1	2	2	1	1	1	1	5	5	5	4	4	0	1	#NULL!	2	0	1	53
0	1	1	0	0	1	0	1	1	0	0	1	0	1	0	1	2	1	1	2	1	3	3	2	2	3	3	3	3	2	1	1	1	1	3	3	3	2	3	1	1	1300	3	1	0	60
1	0	0	0	0	1	0	0	0	0	1	1	0	0	1	2	2	1	2	3	1	1	1	1	3	1	2	2	1	1	1	1	1	1	3	4	4	4	4	0	3	6500	2	1	1	54
1	0	1	0	0	0	0	0	0	0	1	1	1	1	0	3	4	2	4	4	1	1	1	1	3	1	1	1	1	2	1	1	1	1	5	3	4	3	5	0	#NULL!	300	1	1	1	59
1	1	0	0	0	1	0	0	0	0	0	1	0	1	1	2	3	3	2	4	1	1	1	1	2	1	1	2	2	3	1	1	1	2	5	4	5	5	5	0	0	#NULL!	1	1	1	55
1	1	0	0	0	0	1	0	0	0	0	1	0	1	1	2	3	3	2	3	1	1	1	1	1	1	2	2	1	1	1	1	1	1	3	4	4	5	5	0	0	#NULL!	1	1	1	58
0	1	0	1	1	1	0	1	0	0	0	1	0	1	0	2	2	2	2	2	4	4	4	1	4	1	4	1	1	1	1	1	1	1	2	2	2	2	2	0	3	3500	1	1	1	54
0	1	0	1	1	1	0	1	1	1	0	1	0	1	0	2	2	1	2	2	2	1	1	2	2	1	2	1	1	1	1	1	1	1	2	3	3	2	2	0	0	400	1	0	0	53
0	1	1	0	1	0	0	1	1	1	0	0	0	1	0	2	2	2	2	2	1	1	2	1	1	2	1	2	2	1	1	1	1	1	2	2	2	3	2	1	3	2900	0	1	1	51
0	1	0	1	0	0	1	0	1	1	0	0	1	0	1	2	2	2	2	2	1	1	1	1	1	1	1	2	1	2	2	1	1	1	2	2	2	3	2	1	1	750	2	1	0	54
0	1	1	0	1	0	1	0	0	0	1	1	0	1	1	2	2	2	2	2	1	1	1	1	1	1	2	1	2	2	1	1	1	1	2	2	3	3	2	1	0	780	1	0	1	57
0	0	1	0	0	1	1	1	0	1	1	1	0	1	1	2	2	3	2	2	2	2	1	3	2	4	3	3	2	2	2	1	1	1	3	4	2	3	4	0	2	2400	1	1	1	50
1	0	0	1	0	1	1	1	1	0	1	1	0	1	0	2	2	2	2	2	2	3	2	2	3	1	2	3	2	2	3	1	1	2	2	2	2	2	3	1	3	1000	2	1	0	67
0	1	0	1	1	1	1	1	1	0	1	1	0	0	0	2	2	2	2	2	2	2	2	2	1	2	2	2	2	2	1	1	1	1	2	2	2	2	2	1	2	1600	1	0	0	52
0	0	0	0	1	1	1	0	1	1	1	1	0	1	0	2	2	2	2	2	2	2	2	2	2	2	2	2	2	1	1	1	1	1	2	2	2	2	2	0	3	1000	2	0	0	72
0	1	1	1	1	0	1	1	0	1	1	0	0	1	1	2	2	2	3	2	1	1	1	2	2	1	1	2	1	2	1	1	1	1	2	3	2	2	2	1	2	1900	3	1	0	57
0	0	1	1	0	1	0	1	0	0	0	1	1	1	1	4	4	4	1	4	4	4	4	1	1	1	1	1	1	1	1	1	1	1	5	5	5	2	5	1	3	4000	1	0	0	51
1	0	0	0	0	0	0	1	0	1	1	0	0	1	0	2	3	2	3	3	2	1	1	2	1	2	1	2	1	1	1	1	1	1	2	2	2	2	2	0	3	1000	2	0	1	73
0	1	1	1	1	1	1	1	1	1	1	1	0	1	0	2	2	2	2	2	2	3	3	3	2	2	3	3	2	3	1	2	1	1	2	2	2	2	2	1	2	2000	3	0	0	50
0	1	0	1	0	0	1	1	1	1	0	1	1	0	1	2	2	2	2	2	2	1	2	2	2	2	1	2	2	2	1	1	1	1	2	3	3	2	2	1	2	1700	1	#NULL!	0	55
0	0	1	1	0	1	0	1	0	0	1	0	0	0	0	1	3	2	1	1	1	1	1	1	2	1	2	3	1	1	1	1	1	1	3	2	1	3	3	0	3	4900	3	1	1	53
0	0	1	0	0	1	0	1	0	1	1	1	0	0	0	1	3	1	3	1	2	2	2	1	2	1	1	1	1	1	1	1	1	1	3	3	3	3	3	1	4	5000	2	1	0	60
0	1	1	1	1	1	0	1	1	1	1	1	0	1	0	2	3	1	3	2	1	1	2	1	4	2	1	2	3	3	1	1	2	2	2	1	1	2	2	1	2	#NULL!	2	1	0	57
1	0	0	0	0	1	0	1	0	0	0	1	0	1	1	2	2	3	2	3	1	2	2	2	4	1	2	2	2	1	1	1	1	1	3	2	3	2	2	0	2	#NULL!	3	1	1	54
0	1	1	1	0	0	1	1	1	0	1	1	0	1	0	1	1	1	2	2	3	2	2	3	2	1	4	4	3	3	2	1	1	1	1	2	2	2	1	1	2	100	3	1	0	52
1	0	0	0	0	0	1	1	0	0	1	1	0	0	0	1	2	1	1	1	2	2	2	2	3	1	3	3	2	2	1	1	1	1	3	3	2	3	3	0	0	#NULL!	1	1	0	81
0	1	0	0	1	1	0	1	0	1	1	1	0	1	1	2	2	1	1	2	2	2	2	2	3	2	3	3	3	3	2	2	1	1	2	3	3	2	3	1	#NULL!	#NULL!	23	1	0	87
1	0	0	0	0	0	0	0	0	0	0	1	0	1	1	2	2	2	2	2	1	1	1	1	1	1	1	1	1	1	1	1	1	1	4	4	4	4	4	1	2	3000	1	1	1	50
1	0	0	0	0	0	0	0	0	0	0	1	0	1	1	3	2	1	4	4	1	1	1	1	1	1	1	1	1	1	1	1	1	1	5	5	5	3	4	0	#NULL!	#NULL!	1	1	1	65
1	0	0	0	0	1	0	0	0	0	1	1	0	1	0	3	4	1	3	3	1	1	1	1	1	1	1	1	1	1	1	1	1	1	4	4	5	5	4	0	2	4800	1	1	1	57
0	1	1	1	1	1	1	1	0	1	1	1	0	1	1	1	1	1	1	1	2	2	2	3	3	2	4	4	3	2	2	2	1	1	2	2	2	2	2	1	#NULL!	#NULL!	5	1	0	60
1	1	0	0	0	0	1	1	0	0	1	1	0	1	0	4	4	1	1	3	1	1	1	1	1	1	1	1	1	1	1	1	1	1	4	4	5	3	3	1	0	#NULL!	1	0	1	51
1	1	0	0	0	1	0	0	0	0	1	1	0	0	1	2	2	1	3	1	1	1	1	1	1	1	1	1	1	1	1	1	1	1	3	3	4	4	3	0	3	5500	3	1	1	57
0	1	1	1	0	0	0	1	0	1	1	0	0	1	0	1	2	1	2	1	2	2	2	2	3	2	2	2	2	2	2	2	1	1	2	2	2	3	2	1	#NULL!	#NULL!	2	1	0	68
1	1	0	0	0	0	0	0	0	1	1	1	0	1	1	1	3	1	2	1	1	1	1	1	1	1	1	1	1	1	1	1	1	1	4	4	4	4	4	1	#NULL!	1500	1	1	1	67
1	0	0	0	0	1	0	0	0	0	1	1	0	0	1	2	2	1	2	3	1	1	1	1	3	1	2	2	1	1	1	1	1	1	3	4	4	4	4	0	3	6500	2	1	1	54
0	1	1	1	0	0	0	1	0	0	1	1	0	1	1	1	1	1	1	1	4	4	4	2	4	1	2	2	2	4	1	1	1	1	2	2	2	2	2	0	3	2000	3	1	0	61
0	1	1	0	0	1	0	1	0	0	1	1	0	1	1	1	2	1	1	1	4	4	4	2	4	1	2	2	2	2	1	1	1	1	2	2	2	2	2	1	3	3000	3	1	0	55
0	1	0	0	1	0	1	0	1	0	1	1	0	0	0	2	2	2	2	2	4	4	4	1	4	1	1	1	1	1	1	1	1	1	2	2	2	2	2	1	2	2000	2	1	0	54
1	0	0	0	0	0	0	0	0	0	0	0	1	1	1	3	3	3	3	3	2	2	2	1	2	1	1	1	1	1	1	1	1	1	4	4	4	4	4	1	3	5000	1	1	1	54
0	0	1	1	0	0	0	1	0	0	0	1	0	1	1	2	2	2	2	2	2	2	2	2	1	1	1	1	1	1	1	1	1	1	4	4	4	4	4	1	1	1000	3	1	0	57
0	1	1	1	1	1	1	1	1	1	1	1	1	1	1	2	2	2	2	2	3	3	3	1	3	1	2	2	1	1	1	1	1	1	2	2	2	2	2	0	3	5000	2	1	0	56
0	1	1	1	1	1	1	1	1	1	1	1	1	1	1	2	2	2	2	2	3	3	3	2	2	3	3	3	2	3	3	1	1	1	2	2	2	2	2	1	3	8000	3	1	0	56
1	0	0	0	0	0	0	0	0	1	1	1	0	1	1	3	2	2	3	3	2	2	2	3	3	3	3	3	3	4	4	4	4	4	3	3	3	3	3	0	3	8000	1	1	1	51
0	1	1	0	0	1	0	1	0	0	0	1	0	1	1	1	1	1	1	1	4	4	4	2	4	1	1	1	1	1	1	1	1	1	2	2	2	2	2	0	2	4000	1	1	0	53
0	1	1	1	1	1	1	1	1	1	1	0	0	1	1	2	2	2	2	2	4	4	4	2	4	1	1	1	1	1	1	1	1	1	2	2	2	2	2	0	0	6000	2	1	0	61
0	1	1	1	1	1	1	1	1	1	1	1	1	1	1	2	2	2	2	2	4	4	4	2	4	1	2	2	2	2	1	1	1	1	2	2	2	2	2	1	3	7000	2	1	0	66
1	0	0	0	0	0	0	0	0	0	0	1	0	0	1	4	4	4	4	4	4	3	3	1	3	1	1	1	1	1	1	1	1	1	5	5	5	5	5	0	3	6000	1	1	1	50
1	0	0	0	0	1	0	0	0	0	1	1	0	0	1	4	4	4	4	4	4	4	4	1	4	1	1	1	1	1	1	1	1	1	5	5	5	5	5	1	1	1550	2	1	0	50
1	0	0	0	0	0	0	1	0	0	1	1	1	1	1	2	2	2	2	2	3	3	3	1	3	1	1	1	1	1	1	1	1	1	4	4	4	4	4	0	1	1550	1	1	1	62
0	0	1	1	0	1	1	1	0	1	1	1	0	1	1	2	2	2	2	2	4	4	4	2	4	2	2	2	2	2	1	1	1	1	2	2	2	2	2	1	1	2500	1	1	0	50
1	1	0	0	0	0	0	0	0	0	0	1	0	0	1	3	3	3	4	3	2	1	1	1	1	1	1	1	1	1	1	1	1	1	3	3	3	3	3	0	0	4612	1	1	1	50
0	1	0	0	0	1	1	0	0	1	0	0	0	1	1	4	4	4	4	4	4	4	4	1	4	1	1	1	1	1	1	1	1	1	4	#NULL!	4	4	4	0	1	300	1	1	0	64
0	1	1	0	0	1	1	1	1	1	1	1	0	1	1	2	1	2	2	2	2	2	2	2	2	2	1	2	1	1	1	1	1	1	2	2	2	2	2	1	2	600	2	1	0	63
1	0	0	0	0	0	0	0	0	0	1	1	0	1	0	2	3	1	1	2	1	2	1	1	2	2	2	2	1	1	1	1	1	1	2	3	4	4	3	1	6	#NULL!	1	1	1	75
0	1	0	0	1	1	1	0	0	0	0	1	0	1	0	2	2	1	2	2	2	2	2	3	3	1	3	3	2	2	1	1	1	1	2	2	2	2	2	1	1	500	2	0	1	61
1	1	0	0	0	0	1	1	1	0	1	0	1	0	1	2	2	2	2	2	1	2	2	1	2	1	1	1	1	1	1	1	1	1	3	3	3	3	3	1	#NULL!	300	1	0	0	70
1	0	0	0	0	0	1	0	0	0	0	0	0	1	0	3	3	1	2	3	3	3	2	1	1	1	1	1	1	2	2	2	1	2	3	3	3	3	3	0	1	400	1	1	1	67
1	1	0	1	0	0	0	1	0	0	0	0	0	1	0	2	2	2	2	2	1	1	1	1	1	1	2	2	1	1	1	1	1	1	3	2	3	3	3	1	#NULL!	800	3	0	1	70
1	0	1	0	0	1	1	1	0	0	0	1	0	1	0	3	2	3	2	3	1	1	1	1	1	1	1	1	1	1	1	1	1	1	2	3	3	3	3	0	0	1600	1	1	1	50
1	0	1	0	0	1	1	1	1	0	0	1	0	1	1	1	4	1	3	3	1	1	1	1	1	1	1	1	1	1	1	1	1	1	4	4	4	4	4	1	0	600	1	0	1	60
1	0	1	0	1	1	0	0	0	0	0	0	1	0	0	2	2	3	2	2	2	2	2	2	2	2	2	2	2	2	2	2	2	2	2	3	3	4	3	0	0	600	1	1	1	68
1	0	0	0	0	0	1	0	1	0	0	1	1	1	0	3	3	3	2	2	2	1	1	2	1	1	1	1	1	1	1	1	1	1	2	2	3	1	2	0	2	1500	1	#NULL!	1	63
1	0	1	1	1	1	1	1	0	0	0	1	0	1	0	2	3	3	2	3	1	1	1	1	1	1	1	2	2	1	1	1	1	1	3	3	3	4	3	1	0	400	5	1	0	#NULL!
0	1	0	0	0	1	0	1	0	0	0	1	1	1	0	2	3	2	2	3	2	2	2	1	1	1	1	1	1	1	1	1	1	1	1	2	2	2	2	1	0	100	1	1	0	51
1	0	1	1	0	0	0	1	0	1	1	0	0	1	1	1	1	1	2	3	2	2	3	2	2	2	3	3	3	3	2	2	3	2	2	2	2	2	2	0	1	#NULL!	3	1	0	77
0	1	1	1	0	1	1	1	1	0	1	0	1	0	1	4	3	3	2	1	2	2	3	3	3	2	2	1	1	4	1	1	1	1	1	2	2	2	2	0	1	200	5	0	0	76
1	1	1	0	0	1	0	1	0	0	0	0	0	0	1	4	3	3	3	3	1	1	1	1	1	1	1	1	2	1	1	1	1	1	5	4	4	4	4	0	1	800	1	1	1	55
1	1	0	0	0	0	0	1	1	0	0	1	0	1	1	2	2	2	3	2	1	2	3	3	1	1	2	2	1	1	1	1	1	1	2	1	2	2	2	1	1	300	1	0	1	66
1	0	0	0	0	0	0	1	0	0	0	0	0	0	0	2	2	2	1	2	2	2	2	2	2	1	2	1	2	2	1	1	1	1	1	2	2	3	3	0	1	600	1	1	1	55
1	1	0	0	0	0	0	1	0	0	0	1	0	0	0	2	2	1	2	2	1	1	1	1	1	1	1	1	2	1	1	1	1	1	2	3	3	3	2	0	0	100	1	1	1	74
1	0	1	0	0	0	1	1	0	0	1	1	1	1	1	2	3	1	2	2	2	2	2	2	1	2	2	2	2	1	1	1	1	1	2	3	1	2	2	1	0	250	2	#NULL!	1	58
1	0	0	0	0	1	0	0	0	0	0	1	0	1	1	2	2	4	2	3	1	2	2	2	1	2	2	2	2	1	1	1	1	1	4	4	3	3	3	0	1	200	2	1	1	64
0	0	1	1	1	0	0	1	1	0	0	0	0	1	1	1	1	1	1	2	1	2	2	1	1	2	1	1	2	1	1	1	1	1	1	2	2	3	2	1	1	#NULL!	2	1	0	66
0	1	1	1	0	0	0	1	1	0	0	0	0	0	1	2	2	3	2	2	1	3	3	3	2	1	2	2	1	1	1	1	1	1	2	3	2	2	2	1	0	550	2	1	1	64
1	1	1	1	0	0	0	1	0	0	1	1	1	1	0	2	2	2	3	3	2	1	2	1	2	3	1	2	2	2	1	1	1	1	2	3	2	2	1	1	1	#NULL!	1	0	0	60
1	1	1	1	1	0	1	0	0	0	0	10	0	0	0	2	2	3	2	3	2	2	2	1	1	2	2	1	2	1	1	1	1	1	2	2	2	3	2	0	1	500	2	1	1	62
0	0	1	0	0	0	1	1	0	0	0	1	1	1	1	2	2	1	2	3	3	2	2	2	2	2	2	2	2	1	1	1	1	1	2	2	1	2	3	1	1	250	1	0	0	58
1	1	1	1	0	0	1	1	1	0	1	0	0	0	1	1	2	1	2	2	2	3	3	2	3	2	2	3	1	1	1	1	1	1	2	3	2	2	2	0	1	150	2	1	0	69
1	0	1	0	0	0	0	1	0	1	0	1	0	0	0	2	2	4	2	3	1	1	2	1	1	1	1	2	2	1	1	1	1	1	5	4	2	4	4	0	0	380	1	1	1	81
1	0	0	0	1	0	1	1	0	0	0	1	0	1	1	3	2	1	2	3	2	1	1	2	1	2	2	2	2	1	1	1	1	1	2	2	2	3	3	0	1	250	2	0	1	62
1	0	0	0	0	1	0	0	0	0	0	1	1	0	1	2	2	1	2	2	1	1	1	1	1	1	1	1	1	1	1	1	1	1	2	3	#NULL!	#NULL!	#NULL!	0	2	1000	1	0	1	65
1	1	0	0	0	0	1	1	1	0	1	1	0	1	0	2	3	1	2	2	2	2	1	1	2	2	2	3	3	1	1	1	1	1	2	2	2	2	3	1	1	300	2	1	0	54
1	0	0	0	0	0	0	0	0	0	0	1	1	1	1	3	3	3	3	3	1	1	1	1	1	1	1	1	1	1	1	1	1	1	4	4	4	4	4	0	3	2000	1	1	1	51
0	1	1	1	1	1	1	1	0	0	0	0	0	0	0	1	1	1	1	1	2	2	2	2	2	2	2	2	2	2	2	2	2	2	3	3	3	3	3	1	0	500	1	0	0	61
1	0	0	0	0	0	0	0	0	0	0	0	0	0	0	3	3	3	3	3	2	2	2	2	2	2	2	2	2	2	2	2	2	2	4	4	4	4	4	1	1	#NULL!	1	1	1	65
0	0	1	0	1	0	0	1	0	0	1	1	0	1	1	2	2	2	2	2	1	1	1	1	1	1	1	1	1	1	1	1	1	1	4	4	4	4	4	0	3	900	1	1	1	72
0	1	1	1	1	1	1	1	1	0	0	0	0	0	0	2	2	2	2	2	3	3	3	3	3	3	3	3	3	3	3	3	3	3	1	1	1	1	1	1	0	600	1	1	1	56
0	0	0	0	0	0	1	1	1	1	1	1	1	1	1	2	2	2	2	2	4	4	4	4	4	4	4	4	4	4	4	4	4	4	1	1	1	1	1	1	0	450	1	1	1	69
1	0	0	0	0	0	0	0	0	0	0	0	0	0	0	2	2	2	2	2	3	3	3	3	3	3	3	3	3	3	3	3	3	3	4	4	4	4	4	0	0	1600	1	1	1	53
1	0	0	0	0	0	0	0	0	0	0	0	0	0	0	2	2	2	2	2	3	3	3	3	3	3	3	3	3	3	3	3	3	3	2	2	2	2	2	0	0	500	1	1	1	58
0	0	0	0	0	1	1	1	1	1	0	0	0	0	0	1	1	1	1	1	2	2	2	2	2	2	2	2	2	2	2	2	2	2	2	2	2	2	3	1	1	1800	1	1	1	67
0	0	0	0	0	0	0	1	0	0	0	1	0	1	1	1	1	2	3	3	1	1	1	1	1	1	1	1	1	1	1	1	1	1	3	3	3	3	3	1	3	4500	1	1	1	53
1	0	0	0	0	0	0	0	0	0	1	1	0	1	0	2	1	2	3	3	1	1	1	1	1	1	1	1	1	1	1	1	1	1	3	2	3	2	4	1	3	6000	1	1	1	56
1	0	0	0	0	0	0	0	0	0	1	1	0	1	1	1	1	1	2	3	1	1	1	1	1	1	1	1	1	1	1	1	1	1	3	3	4	3	3	0	4	7000	3	1	1	60
0	0	1	1	0	0	1	0	0	0	1	1	0	1	1	1	1	2	2	3	2	3	3	2	2	2	3	3	3	2	2	2	2	2	3	2	2	3	2	1	3	#NULL!	2	1	0	79
0	0	0	0	0	0	0	0	0	0	0	1	0	1	1	1	1	2	2	3	1	1	1	1	1	1	1	1	1	1	1	1	1	1	3	3	4	3	3	0	3	3500	1	1	1	55
1	0	1	1	0	0	0	0	1	1	0	1	0	1	1	1	1	1	2	2	2	2	2	1	2	1	3	3	2	2	2	2	1	2	3	3	3	3	3	0	3	#NULL!	2	1	0	74
0	0	1	0	0	0	0	1	0	1	1	1	0	1	1	1	1	2	2	3	1	1	1	2	2	1	1	1	2	2	1	1	1	1	3	3	3	4	4	1	3	2000	1	1	1	56
0	0	0	0	0	0	0	1	0	0	0	1	0	1	1	1	1	2	3	3	1	2	2	1	1	1	1	1	1	1	1	1	1	1	3	3	3	3	3	1	3	6000	3	1	1	54
1	0	0	0	0	0	0	1	0	1	1	0	0	1	0	1	1	1	2	3	2	2	2	3	2	2	2	2	2	2	2	2	2	2	3	3	3	4	3	1	2	3500	2	1	0	56
1	1	1	1	0	0	0	1	0	1	0	1	0	1	1	1	1	1	2	2	2	4	4	3	1	2	3	3	3	3	3	3	3	3	2	2	2	2	2	1	2	#NULL!	2	1	0	76
0	0	1	1	1	0	0	0	1	0	1	1	0	1	1	1	1	1	2	3	2	3	3	2	2	2	3	3	3	2	2	2	2	2	3	3	2	2	2	1	2	#NULL!	2	1	0	82
0	0	0	0	0	0	0	0	0	0	0	1	0	1	1	1	1	2	3	3	1	1	1	2	1	1	1	1	1	1	1	1	1	1	4	4	4	4	3	0	3	4800	1	1	1	55
0	0	0	0	0	0	0	1	0	0	1	1	#NULL!	0	1	1	1	2	3	3	1	1	1	2	2	1	1	1	1	1	1	1	1	1	4	4	4	5	4	0	3	#NULL!	3	1	1	68
0	0	0	0	0	0	0	0	0	0	0	1	0	1	1	1	1	2	3	3	1	1	1	1	2	1	1	1	1	1	1	1	1	1	4	4	5	5	4	0	1	#NULL!	2	1	0	67
1	0	0	0	1	0	1	0	0	0	0	1	0	1	0	1	1	2	2	3	1	1	1	1	2	1	2	1	1	1	1	1	1	1	4	4	3	4	4	0	0	#NULL!	3	1	1	74
0	0	1	1	0	0	1	1	1	1	1	0	0	1	1	1	1	1	2	3	2	3	4	3	3	3	4	4	4	2	2	2	2	3	2	2	2	2	3	1	0	#NULL!	34	1	0	69
1	0	1	0	0	1	0	0	0	1	1	1	0	1	1	1	1	1	2	3	3	3	3	3	2	2	2	3	2	2	2	2	2	2	3	3	3	3	3	0	3	#NULL!	3	1	1	82
1	0	0	0	0	0	0	1	0	0	1	1	0	1	1	1	1	1	2	3	3	2	2	3	2	1	1	1	1	1	1	1	1	1	4	3	4	3	4	1	1	#NULL!	3	0	1	66
1	0	0	0	0	0	0	1	0	0	1	1	0	1	0	1	1	1	2	3	2	3	3	2	3	2	1	1	1	1	1	1	1	1	3	4	3	3	4	1	1	#NULL!	2	0	0	65
0	1	0	0	1	0	0	1	1	0	0	1	0	1	1	1	1	2	3	3	2	2	2	2	3	2	3	3	2	2	2	2	2	2	2	2	2	3	2	0	3	#NULL!	3	1	0	75
1	0	0	0	0	0	0	0	0	0	0	1	0	1	0	1	1	3	4	4	1	1	1	1	2	1	1	1	2	1	0	1	1	1	4	4	4	4	4	0	4	6500	1	1	1	50
1	0	0	0	0	0	0	0	0	1	1	0	1	1	1	2	2	2	3	2	1	2	2	3	1	1	2	1	1	1	1	1	1	1	3	3	3	4	4	0	2	1700	1	1	1	51
1	0	0	0	0	0	0	0	0	0	0	1	0	0	1	2	2	2	3	3	1	1	1	1	1	1	1	1	1	1	1	1	1	1	4	4	4	5	3	0	3	2500	1	1	1	55
1	0	1	0	0	1	0	0	0	0	1	1	0	1	1	1	1	2	2	3	2	2	2	2	3	1	1	1	1	1	1	1	1	1	4	4	3	4	3	1	#NULL!	#NULL!	1	1	1	62
1	0	0	0	0	0	0	0	0	0	0	1	1	1	0	1	2	2	4	3	1	1	1	1	1	1	1	1	1	1	1	1	1	1	4	4	4	5	3	0	3	3000	1	0	1	54
1	0	0	0	0	0	0	0	0	1	1	1	1	1	0	1	1	1	2	3	1	1	2	1	1	1	1	1	1	1	1	1	1	1	3	3	3	3	3	1	1	900	3	1	1	51
1	0	0	0	0	0	0	1	0	0	1	1	1	1	0	1	1	2	2	2	1	2	1	2	2	1	1	1	1	1	1	1	1	1	3	3	3	3	2	1	3	4500	3	0	1	55
1	0	0	0	0	0	0	0	0	0	0	1	0	1	1	1	1	2	3	3	1	1	1	1	1	1	1	1	1	1	1	1	1	1	4	4	4	4	4	1	3	5200	1	1	1	54
0	0	1	1	0	0	1	1	0	1	1	1	0	1	1	1	1	1	2	2	1	2	2	3	2	2	3	3	3	2	2	2	2	2	2	2	2	2	2	1	3	#NULL!	2	1	0	64
1	0	0	0	0	0	0	0	0	0	1	1	0	1	1	1	1	2	3	3	1	1	1	1	1	1	1	1	1	1	1	1	1	1	4	4	4	4	3	0	3	5500	1	1	1	55
1	0	0	0	0	0	0	0	0	0	1	1	0	1	0	1	1	2	2	3	1	1	1	1	1	1	1	1	1	1	1	1	1	1	3	4	3	3	3	0	3	6000	2	1	1	53
0	1	1	1	0	0	1	1	0	1	1	1	0	1	1	1	1	1	2	2	2	3	3	2	2	2	2	3	3	3	2	2	2	2	2	2	2	2	2	1	1	1800	5	1	0	52
0	0	1	1	1	1	1	1	1	1	1	1	0	1	0	1	1	1	2	2	3	3	4	4	4	2	2	3	3	2	3	3	2	2	2	2	2	2	2	0	3	#NULL!	2	1	0	81
0	0	1	1	1	0	0	1	1	1	1	1	0	1	1	1	1	1	3	2	1	2	3	2	4	2	2	3	2	2	1	1	1	1	3	3	2	3	3	1	1	1000	2	1	0	68
1	0	0	0	0	0	0	0	0	0	0	1	0	1	1	1	1	3	4	3	1	1	1	1	1	1	1	1	1	1	1	1	1	1	4	4	4	5	4	0	2	2500	1	1	1	50
1	0	0	0	0	0	0	0	0	0	0	1	0	1	1	1	2	2	3	3	1	1	1	1	1	1	1	1	1	1	1	1	1	1	5	5	4	5	4	0	2	4500	1	1	1	52
0	0	1	0	0	0	0	0	0	1	1	1	0	1	1	1	1	1	2	3	2	3	3	2	2	2	3	3	3	2	2	3	2	2	2	2	3	3	2	0	3	#NULL!	2	1	0	76
0	1	0	1	0	0	0	0	1	0	1	1	0	1	1	1	1	1	2	3	2	3	3	2	2	2	3	3	2	2	2	2	3	2	2	2	3	4	3	1	1	#NULL!	2	1	0	80
1	0	0	0	0	1	0	1	1	0	0	0	1	0	0	3	3	3	4	2	1	1	1	1	1	1	1	1	1	1	1	1	1	1	2	2	5	4	4	0	1	2000	1	0	0	61
0	1	1	0	0	0	0	0	0	0	0	1	0	1	9	2	3	3	3	3	1	1	1	1	1	1	2	1	1	1	2	1	1	1	3	3	2	2	3	0	2	1300	1	1	1	63
1	1	0	1	1	1	1	0	1	1	0	1	0	1	0	2	2	1	2	2	2	2	2	2	2	1	2	2	2	1	1	1	1	1	2	2	2	3	2	1	2	2600	1	1	0	59
0	1	0	1	1	1	1	0	1	1	0	0	1	0	1	2	2	2	2	2	2	1	2	1	2	1	1	1	2	2	1	1	1	1	2	2	3	2	2	1	1	1600	1	1	0	54
1	1	1	0	1	1	0	1	1	1	1	0	0	1	0	2	3	2	2	2	1	1	1	1	1	2	1	1	2	2	1	1	1	1	2	2	2	3	2	0	4	3400	2	1	0	67
0	0	0	0	0	0	1	0	0	0	0	0	1	1	0	3	3	3	3	3	1	1	1	1	1	1	1	1	1	2	1	1	1	1	2	2	2	3	2	1	2	2400	1	1	1	51
0	1	1	1	0	1	0	1	1	1	1	0	0	1	0	2	2	2	2	2	2	1	1	1	2	1	1	1	1	2	1	1	1	1	2	3	2	3	2	0	2	1000	1	1	1	55
1	0	1	1	0	0	0	0	1	1	0	1	0	1	0	2	2	2	2	2	1	1	1	1	1	1	1	1	1	1	1	1	1	1	3	2	3	3	2	1	3	3200	2	1	0	53
1	1	1	0	1	1	1	1	0	1	1	0	1	1	0	2	1	2	2	2	2	1	1	1	1	1	1	2	1	2	1	1	1	1	2	2	2	2	2	1	1	350	1	0	1	62
0	1	0	1	0	1	0	1	0	0	0	1	0	1	0	3	3	3	3	2	4	4	4	2	2	2	2	2	2	1	1	1	1	1	3	3	3	3	3	0	#NULL!	700	1	1	1	66
0	1	1	1	0	1	1	1	0	0	0	1	0	0	1	1	2	1	2	3	4	4	2	1	1	1	3	3	2	3	1	1	1	1	2	3	3	4	2	1	0	400	2	1	0	50
1	0	1	0	0	0	0	0	1	1	1	1	0	1	1	2	3	2	2	3	1	1	1	2	1	1	1	1	2	2	1	1	1	1	2	2	2	2	2	0	0	600	1	0	1	75
1	0	0	0	0	0	0	0	0	0	0	1	1	1	1	4	4	4	4	4	1	1	1	1	1	1	1	1	1	1	1	1	1	1	5	5	5	5	5	0	1	2000	2	1	1	50
1	0	0	0	0	0	0	0	0	0	0	1	0	1	1	4	4	4	4	4	2	2	2	1	1	1	1	1	1	1	1	1	1	1	5	5	5	5	5	0	0	7000	1	1	1	52
1	0	0	0	0	0	0	0	0	0	0	0	0	1	1	3	3	3	3	3	1	1	1	1	1	1	1	1	1	1	1	1	1	1	5	5	5	5	5	0	2	10000	1	1	1	55
1	0	0	0	0	0	0	0	0	0	1	1	1	1	1	4	4	4	4	4	2	2	2	1	2	2	2	2	2	2	2	1	1	1	4	4	4	4	4	0	2	9000	1	1	1	54
1	0	0	0	0	0	0	0	0	0	0	1	1	1	1	3	3	3	3	3	2	1	1	1	1	1	1	1	1	1	1	1	1	1	5	5	5	5	5	0	2	5000	1	1	1	54
1	0	0	0	0	1	0	0	0	0	1	1	1	1	1	3	3	1	3	3	1	1	1	1	1	1	2	2	1	1	1	1	1	1	4	4	4	4	5	0	3	5400	1	0	1	58
0	0	1	0	0	0	0	1	0	0	0	1	0	0	1	2	2	2	2	2	2	1	2	2	1	1	2	1	2	1	1	1	1	1	2	3	2	3	2	1	1	1000	1	1	#NULL!	53
0	0	1	1	0	0	0	1	0	1	1	1	0	1	1	2	2	2	2	2	4	4	4	1	4	1	1	1	1	1	1	1	1	1	3	3	3	3	2	1	3	2000	1	1	1	50
1	0	0	0	0	0	0	0	0	0	0	1	1	1	0	4	4	2	1	3	1	1	1	1	2	1	1	1	2	2	1	1	1	1	5	5	5	4	4	0	1	#NULL!	2	0	1	53
0	1	1	0	0	1	0	1	1	0	0	1	0	1	0	1	2	1	1	2	1	3	3	2	2	3	3	3	3	2	1	1	1	1	3	3	3	2	3	1	1	1300	3	1	0	60
1	0	0	0	0	1	0	0	0	0	1	1	0	0	1	2	2	1	2	3	1	1	1	1	3	1	2	2	1	1	1	1	1	1	3	4	4	4	4	0	3	6500	2	1	1	54
1	0	1	0	0	0	0	0	0	0	1	1	1	1	0	3	4	2	4	4	1	1	1	1	3	1	1	1	1	2	1	1	1	1	5	3	4	3	5	0	#NULL!	300	1	1	1	59
1	1	0	0	0	1	0	0	0	0	0	1	0	1	1	2	3	3	2	4	1	1	1	1	2	1	1	2	2	3	1	1	1	2	5	4	5	5	5	0	0	#NULL!	1	1	1	55
1	1	0	0	0	0	1	0	0	0	0	1	0	1	1	2	3	3	2	3	1	1	1	1	1	1	2	2	1	1	1	1	1	1	3	4	4	5	5	0	0	#NULL!	1	1	1	58
0	1	0	1	1	1	0	1	0	0	0	1	0	1	0	2	2	2	2	2	4	4	4	1	4	1	4	1	1	1	1	1	1	1	2	2	2	2	2	0	3	3500	1	1	1	54
0	1	0	1	1	1	0	1	1	1	0	1	0	1	0	2	2	1	2	2	2	1	1	2	2	1	2	1	1	1	1	1	1	1	2	3	3	2	2	0	0	400	1	0	0	53
0	1	1	0	1	0	0	1	1	1	0	0	0	1	0	2	2	2	2	2	1	1	2	1	1	2	1	2	2	1	1	1	1	1	2	2	2	3	2	1	3	2900	0	1	1	51
0	1	0	1	0	0	1	0	1	1	0	0	1	0	1	2	2	2	2	2	1	1	1	1	1	1	1	2	1	2	2	1	1	1	2	2	2	3	2	1	1	750	2	1	0	54
0	1	1	0	1	0	1	0	0	0	1	1	0	1	1	2	2	2	2	2	1	1	1	1	1	1	2	1	2	2	1	1	1	1	2	2	3	3	2	1	0	780	1	0	1	57
0	0	1	0	0	1	1	1	0	1	1	1	0	1	1	2	2	3	2	2	2	2	1	3	2	4	3	3	2	2	2	1	1	1	3	4	2	3	4	0	2	2400	1	1	1	50
1	0	0	1	0	1	1	1	1	0	1	1	0	1	0	2	2	2	2	2	2	3	2	2	3	1	2	3	2	2	3	1	1	2	2	2	2	2	3	1	3	1000	2	1	0	67
0	1	0	1	1	1	1	1	1	0	1	1	0	0	0	2	2	2	2	2	2	2	2	2	1	2	2	2	2	2	1	1	1	1	2	2	2	2	2	1	2	1600	1	0	0	52
0	0	0	0	1	1	1	0	1	1	1	1	0	1	0	2	2	2	2	2	2	2	2	2	2	2	2	2	2	1	1	1	1	1	2	2	2	2	2	0	3	1000	2	0	0	72
0	1	1	1	1	0	1	1	0	1	1	0	0	1	1	2	2	2	3	2	1	1	1	2	2	1	1	2	1	2	1	1	1	1	2	3	2	2	2	1	2	1900	3	1	0	57
0	0	1	1	0	1	0	1	0	0	0	1	1	1	1	4	4	4	1	4	4	4	4	1	1	1	1	1	1	1	1	1	1	1	5	5	5	2	5	1	3	4000	1	0	0	51
1	0	0	0	0	0	0	1	0	1	1	0	0	1	0	2	3	2	3	3	2	1	1	2	1	2	1	2	1	1	1	1	1	1	2	2	2	2	2	0	3	1000	2	0	1	73
0	1	1	1	1	1	1	1	1	1	1	1	0	1	0	2	2	2	2	2	2	3	3	3	2	2	3	3	2	3	1	2	1	1	2	2	2	2	2	1	2	2000	3	0	0	50
0	1	0	1	0	0	1	1	1	1	0	1	1	0	1	2	2	2	2	2	2	1	2	2	2	2	1	2	2	2	1	1	1	1	2	3	3	2	2	1	2	1700	1	#NULL!	0	55
0	0	1	1	0	1	0	1	0	0	1	0	0	0	0	1	3	2	1	1	1	1	1	1	2	1	2	3	1	1	1	1	1	1	3	2	1	3	3	0	3	4900	3	1	1	53
0	0	1	0	0	1	0	1	0	1	1	1	0	0	0	1	3	1	3	1	2	2	2	1	2	1	1	1	1	1	1	1	1	1	3	3	3	3	3	1	4	5000	2	1	0	60
0	1	1	1	1	1	0	1	1	1	1	1	0	1	0	2	3	1	3	2	1	1	2	1	4	2	1	2	3	3	1	1	2	2	2	1	1	2	2	1	2	#NULL!	2	1	0	57
1	0	0	0	0	1	0	1	0	0	0	1	0	1	1	2	2	3	2	3	1	2	2	2	4	1	2	2	2	1	1	1	1	1	3	2	3	2	2	0	2	#NULL!	3	1	1	54
0	1	1	1	0	0	1	1	1	0	1	1	0	1	0	1	1	1	2	2	3	2	2	3	2	1	4	4	3	3	2	1	1	1	1	2	2	2	1	1	2	100	3	1	0	52
1	0	0	0	0	0	1	1	0	0	1	1	0	0	0	1	2	1	1	1	2	2	2	2	3	1	3	3	2	2	1	1	1	1	3	3	2	3	3	0	0	#NULL!	1	1	0	81
0	1	0	0	1	1	0	1	0	1	1	1	0	1	1	2	2	1	1	2	2	2	2	2	3	2	3	3	3	3	2	2	1	1	2	3	3	2	3	1	#NULL!	#NULL!	23	1	0	87
1	0	0	0	0	0	0	0	0	0	0	1	0	1	1	2	2	2	2	2	1	1	1	1	1	1	1	1	1	1	1	1	1	1	4	4	4	4	4	1	2	3000	1	1	1	50
1	0	0	0	0	0	0	0	0	0	0	1	0	1	1	3	2	1	4	4	1	1	1	1	1	1	1	1	1	1	1	1	1	1	5	5	5	3	4	0	#NULL!	#NULL!	1	1	1	65
1	0	0	0	0	1	0	0	0	0	1	1	0	1	0	3	4	1	3	3	1	1	1	1	1	1	1	1	1	1	1	1	1	1	4	4	5	5	4	0	2	4800	1	1	1	57
0	1	1	1	1	1	1	1	0	1	1	1	0	1	1	1	1	1	1	1	2	2	2	3	3	2	4	4	3	2	2	2	1	1	2	2	2	2	2	1	#NULL!	#NULL!	5	1	0	60
1	1	0	0	0	0	1	1	0	0	1	1	0	1	0	4	4	1	1	3	1	1	1	1	1	1	1	1	1	1	1	1	1	1	4	4	5	3	3	1	0	#NULL!	1	0	1	51
1	1	0	0	0	1	0	0	0	0	1	1	0	0	1	2	2	1	3	1	1	1	1	1	1	1	1	1	1	1	1	1	1	1	3	3	4	4	3	0	3	5500	3	1	1	57
0	1	1	1	0	0	0	1	0	1	1	0	0	1	0	1	2	1	2	1	2	2	2	2	3	2	2	2	2	2	2	2	1	1	2	2	2	3	2	1	#NULL!	#NULL!	2	1	0	68
1	1	0	0	0	0	0	0	0	1	1	1	0	1	1	1	3	1	2	1	1	1	1	1	1	1	1	1	1	1	1	1	1	1	4	4	4	4	4	1	#NULL!	1500	1	1	1	67
1	0	0	0	0	1	0	0	0	0	1	1	0	0	1	2	2	1	2	3	1	1	1	1	3	1	2	2	1	1	1	1	1	1	3	4	4	4	4	0	3	6500	2	1	1	54
0	1	1	1	0	0	0	1	0	0	1	1	0	1	1	1	1	1	1	1	4	4	4	2	4	1	2	2	2	4	1	1	1	1	2	2	2	2	2	0	3	2000	3	1	0	61
0	1	1	0	0	1	0	1	0	0	1	1	0	1	1	1	2	1	1	1	4	4	4	2	4	1	2	2	2	2	1	1	1	1	2	2	2	2	2	1	3	3000	3	1	0	55
0	1	0	0	1	0	1	0	1	0	1	1	0	0	0	2	2	2	2	2	4	4	4	1	4	1	1	1	1	1	1	1	1	1	2	2	2	2	2	1	2	2000	2	1	0	54
1	0	0	0	0	0	0	0	0	0	0	0	1	1	1	3	3	3	3	3	2	2	2	1	2	1	1	1	1	1	1	1	1	1	4	4	4	4	4	1	3	5000	1	1	1	54
0	0	1	1	0	0	0	1	0	0	0	1	0	1	1	2	2	2	2	2	2	2	2	2	1	1	1	1	1	1	1	1	1	1	4	4	4	4	4	1	1	1000	3	1	0	57
0	1	1	1	1	1	1	1	1	1	1	1	1	1	1	2	2	2	2	2	3	3	3	1	3	1	2	2	1	1	1	1	1	1	2	2	2	2	2	0	3	5000	2	1	0	56
0	1	1	1	1	1	1	1	1	1	1	1	1	1	1	2	2	2	2	2	3	3	3	2	2	3	3	3	2	3	3	1	1	1	2	2	2	2	2	1	3	8000	3	1	0	56
1	0	0	0	0	0	0	0	0	1	1	1	0	1	1	3	2	2	3	3	2	2	2	3	3	3	3	3	3	4	4	4	4	4	3	3	3	3	3	0	3	8000	1	1	1	51
0	1	1	0	0	1	0	1	0	0	0	1	0	1	1	1	1	1	1	1	4	4	4	2	4	1	1	1	1	1	1	1	1	1	2	2	2	2	2	0	2	4000	1	1	0	53
0	1	1	1	1	1	1	1	1	1	1	0	0	1	1	2	2	2	2	2	4	4	4	2	4	1	1	1	1	1	1	1	1	1	2	2	2	2	2	0	0	6000	2	1	0	61
0	1	1	1	1	1	1	1	1	1	1	1	1	1	1	2	2	2	2	2	4	4	4	2	4	1	2	2	2	2	1	1	1	1	2	2	2	2	2	1	3	7000	2	1	0	66
1	0	0	0	0	0	0	0	0	0	0	1	0	0	1	4	4	4	4	4	4	3	3	1	3	1	1	1	1	1	1	1	1	1	5	5	5	5	5	0	3	6000	1	1	1	50
1	0	0	0	0	1	0	0	0	0	1	1	0	0	1	4	4	4	4	4	4	4	4	1	4	1	1	1	1	1	1	1	1	1	5	5	5	5	5	1	1	1550	2	1	0	50
1	0	0	0	0	0	0	1	0	0	1	1	1	1	1	2	2	2	2	2	3	3	3	1	3	1	1	1	1	1	1	1	1	1	4	4	4	4	4	0	1	1550	1	1	1	62
0	0	1	1	0	1	1	1	0	1	1	1	0	1	1	2	2	2	2	2	4	4	4	2	4	2	2	2	2	2	1	1	1	1	2	2	2	2	2	1	1	2500	1	1	0	50
1	1	0	0	0	0	0	0	0	0	0	1	0	0	1	3	3	3	4	3	2	1	1	1	1	1	1	1	1	1	1	1	1	1	3	3	3	3	3	0	0	4612	1	1	1	50
0	1	0	0	0	1	1	0	0	1	0	0	0	1	1	4	4	4	4	4	4	4	4	1	4	1	1	1	1	1	1	1	1	1	4	#NULL!	4	4	4	0	1	300	1	1	0	64
0	1	1	0	0	1	1	1	1	1	1	1	0	1	1	2	1	2	2	2	2	2	2	2	2	2	1	2	1	1	1	1	1	1	2	2	2	2	2	1	2	600	2	1	0	63
1	0	0	0	0	0	0	0	0	0	1	1	0	1	0	2	3	1	1	2	1	2	1	1	2	2	2	2	1	1	1	1	1	1	2	3	4	4	3	1	6	#NULL!	1	1	1	75
0	1	0	0	1	1	1	0	0	0	0	1	0	1	0	2	2	1	2	2	2	2	2	3	3	1	3	3	2	2	1	1	1	1	2	2	2	2	2	1	1	500	2	0	1	61
1	1	0	0	0	0	1	1	1	0	1	0	1	0	1	2	2	2	2	2	1	2	2	1	2	1	1	1	1	1	1	1	1	1	3	3	3	3	3	1	#NULL!	300	1	0	0	70
1	0	0	0	0	0	1	0	0	0	0	0	0	1	0	3	3	1	2	3	3	3	2	1	1	1	1	1	1	2	2	2	1	2	3	3	3	3	3	0	1	400	1	1	1	67
1	1	0	1	0	0	0	1	0	0	0	0	0	1	0	2	2	2	2	2	1	1	1	1	1	1	2	2	1	1	1	1	1	1	3	2	3	3	3	1	#NULL!	800	3	0	1	70
1	0	1	0	0	1	1	1	0	0	0	1	0	1	0	3	2	3	2	3	1	1	1	1	1	1	1	1	1	1	1	1	1	1	2	3	3	3	3	0	0	1600	1	1	1	50
1	0	1	0	0	1	1	1	1	0	0	1	0	1	1	1	4	1	3	3	1	1	1	1	1	1	1	1	1	1	1	1	1	1	4	4	4	4	4	1	0	600	1	0	1	60
1	0	1	0	1	1	0	0	0	0	0	0	1	0	0	2	2	3	2	2	2	2	2	2	2	2	2	2	2	2	2	2	2	2	2	3	3	4	3	0	0	600	1	1	1	68
1	0	0	0	0	0	1	0	1	0	0	1	1	1	0	3	3	3	2	2	2	1	1	2	1	1	1	1	1	1	1	1	1	1	2	2	3	1	2	0	2	1500	1	#NULL!	1	63
1	0	1	1	1	1	1	1	0	0	0	1	0	1	0	2	3	3	2	3	1	1	1	1	1	1	1	2	2	1	1	1	1	1	3	3	3	4	3	1	0	400	5	1	0	#NULL!
0	1	0	0	0	1	0	1	0	0	0	1	1	1	0	2	3	2	2	3	2	2	2	1	1	1	1	1	1	1	1	1	1	1	1	2	2	2	2	1	0	100	1	1	0	51
1	0	1	1	0	0	0	1	0	1	1	0	0	1	1	1	1	1	2	3	2	2	3	2	2	2	3	3	3	3	2	2	3	2	2	2	2	2	2	0	1	#NULL!	3	1	0	77
0	1	1	1	0	1	1	1	1	0	1	0	1	0	1	4	3	3	2	1	2	2	3	3	3	2	2	1	1	4	1	1	1	1	1	2	2	2	2	0	1	200	5	0	0	76
1	1	1	0	0	1	0	1	0	0	0	0	0	0	1	4	3	3	3	3	1	1	1	1	1	1	1	1	2	1	1	1	1	1	5	4	4	4	4	0	1	800	1	1	1	55
1	1	0	0	0	0	0	1	1	0	0	1	0	1	1	2	2	2	3	2	1	2	3	3	1	1	2	2	1	1	1	1	1	1	2	1	2	2	2	1	1	300	1	0	1	66
1	0	0	0	0	0	0	1	0	0	0	0	0	0	0	2	2	2	1	2	2	2	2	2	2	1	2	1	2	2	1	1	1	1	1	2	2	3	3	0	1	600	1	1	1	55
1	1	0	0	0	0	0	1	0	0	0	1	0	0	0	2	2	1	2	2	1	1	1	1	1	1	1	1	2	1	1	1	1	1	2	3	3	3	2	0	0	100	1	1	1	74
1	0	1	0	0	0	1	1	0	0	1	1	1	1	1	2	3	1	2	2	2	2	2	2	1	2	2	2	2	1	1	1	1	1	2	3	1	2	2	1	0	250	2	#NULL!	1	58
1	0	0	0	0	1	0	0	0	0	0	1	0	1	1	2	2	4	2	3	1	2	2	2	1	2	2	2	2	1	1	1	1	1	4	4	3	3	3	0	1	200	2	1	1	64
0	0	1	1	1	0	0	1	1	0	0	0	0	1	1	1	1	1	1	2	1	2	2	1	1	2	1	1	2	1	1	1	1	1	1	2	2	3	2	1	1	#NULL!	2	1	0	66
0	1	1	1	0	0	0	1	1	0	0	0	0	0	1	2	2	3	2	2	1	3	3	3	2	1	2	2	1	1	1	1	1	1	2	3	2	2	2	1	0	550	2	1	1	64
1	1	1	1	0	0	0	1	0	0	1	1	1	1	0	2	2	2	3	3	2	1	2	1	2	3	1	2	2	2	1	1	1	1	2	3	2	2	1	1	1	#NULL!	1	0	0	60
1	1	1	1	1	0	1	0	0	0	0	10	0	0	0	2	2	3	2	3	2	2	2	1	1	2	2	1	2	1	1	1	1	1	2	2	2	3	2	0	1	500	2	1	1	62
0	0	1	0	0	0	1	1	0	0	0	1	1	1	1	2	2	1	2	3	3	2	2	2	2	2	2	2	2	1	1	1	1	1	2	2	1	2	3	1	1	250	1	0	0	58
1	1	1	1	0	0	1	1	1	0	1	0	0	0	1	1	2	1	2	2	2	3	3	2	3	2	2	3	1	1	1	1	1	1	2	3	2	2	2	0	1	150	2	1	0	69
1	0	1	0	0	0	0	1	0	1	0	1	0	0	0	2	2	4	2	3	1	1	2	1	1	1	1	2	2	1	1	1	1	1	5	4	2	4	4	0	0	380	1	1	1	81
1	0	0	0	1	0	1	1	0	0	0	1	0	1	1	3	2	1	2	3	2	1	1	2	1	2	2	2	2	1	1	1	1	1	2	2	2	3	3	0	1	250	2	0	1	62
1	0	0	0	0	1	0	0	0	0	0	1	1	0	1	2	2	1	2	2	1	1	1	1	1	1	1	1	1	1	1	1	1	1	2	3	#NULL!	#NULL!	#NULL!	0	2	1000	1	0	1	65
1	1	0	0	0	0	1	1	1	0	1	1	0	1	0	2	3	1	2	2	2	2	1	1	2	2	2	3	3	1	1	1	1	1	2	2	2	2	3	1	1	300	2	1	0	54
1	0	0	0	0	0	0	0	0	0	0	1	1	1	1	3	3	3	3	3	1	1	1	1	1	1	1	1	1	1	1	1	1	1	4	4	4	4	4	0	3	2000	1	1	1	51
0	1	1	1	1	1	1	1	0	0	0	0	0	0	0	1	1	1	1	1	2	2	2	2	2	2	2	2	2	2	2	2	2	2	3	3	3	3	3	1	0	500	1	0	0	61
1	0	0	0	0	0	0	0	0	0	0	0	0	0	0	3	3	3	3	3	2	2	2	2	2	2	2	2	2	2	2	2	2	2	4	4	4	4	4	1	1	#NULL!	1	1	1	65
0	0	1	0	1	0	0	1	0	0	1	1	0	1	1	2	2	2	2	2	1	1	1	1	1	1	1	1	1	1	1	1	1	1	4	4	4	4	4	0	3	900	1	1	1	72
0	1	1	1	1	1	1	1	1	0	0	0	0	0	0	2	2	2	2	2	3	3	3	3	3	3	3	3	3	3	3	3	3	3	1	1	1	1	1	1	0	600	1	1	1	56
0	0	0	0	0	0	1	1	1	1	1	1	1	1	1	2	2	2	2	2	4	4	4	4	4	4	4	4	4	4	4	4	4	4	1	1	1	1	1	1	0	450	1	1	1	69
1	0	0	0	0	0	0	0	0	0	0	0	0	0	0	2	2	2	2	2	3	3	3	3	3	3	3	3	3	3	3	3	3	3	4	4	4	4	4	0	0	1600	1	1	1	53
1	0	0	0	0	0	0	0	0	0	0	0	0	0	0	2	2	2	2	2	3	3	3	3	3	3	3	3	3	3	3	3	3	3	2	2	2	2	2	0	0	500	1	1	1	58
0	0	0	0	0	1	1	1	1	1	0	0	0	0	0	1	1	1	1	1	2	2	2	2	2	2	2	2	2	2	2	2	2	2	2	2	2	2	3	1	1	1800	1	1	1	67
0	0	0	0	0	0	0	1	0	0	0	1	0	1	1	1	1	2	3	3	1	1	1	1	1	1	1	1	1	1	1	1	1	1	3	3	3	3	3	1	3	4500	1	1	1	53
1	0	0	0	0	0	0	0	0	0	1	1	0	1	0	2	1	2	3	3	1	1	1	1	1	1	1	1	1	1	1	1	1	1	3	2	3	2	4	1	3	6000	1	1	1	56
1	0	0	0	0	0	0	0	0	0	1	1	0	1	1	1	1	1	2	3	1	1	1	1	1	1	1	1	1	1	1	1	1	1	3	3	4	3	3	0	4	7000	3	1	1	60
0	0	1	1	0	0	1	0	0	0	1	1	0	1	1	1	1	2	2	3	2	3	3	2	2	2	3	3	3	2	2	2	2	2	3	2	2	3	2	1	3	#NULL!	2	1	0	79
0	0	0	0	0	0	0	0	0	0	0	1	0	1	1	1	1	2	2	3	1	1	1	1	1	1	1	1	1	1	1	1	1	1	3	3	4	3	3	0	3	3500	1	1	1	55
1	0	1	1	0	0	0	0	1	1	0	1	0	1	1	1	1	1	2	2	2	2	2	1	2	1	3	3	2	2	2	2	1	2	3	3	3	3	3	0	3	#NULL!	2	1	0	74
0	0	1	0	0	0	0	1	0	1	1	1	0	1	1	1	1	2	2	3	1	1	1	2	2	1	1	1	2	2	1	1	1	1	3	3	3	4	4	1	3	2000	1	1	1	56
0	0	0	0	0	0	0	1	0	0	0	1	0	1	1	1	1	2	3	3	1	2	2	1	1	1	1	1	1	1	1	1	1	1	3	3	3	3	3	1	3	6000	3	1	1	54
1	0	0	0	0	0	0	1	0	1	1	0	0	1	0	1	1	1	2	3	2	2	2	3	2	2	2	2	2	2	2	2	2	2	3	3	3	4	3	1	2	3500	2	1	0	56
1	1	1	1	0	0	0	1	0	1	0	1	0	1	1	1	1	1	2	2	2	4	4	3	1	2	3	3	3	3	3	3	3	3	2	2	2	2	2	1	2	#NULL!	2	1	0	76
0	0	1	1	1	0	0	0	1	0	1	1	0	1	1	1	1	1	2	3	2	3	3	2	2	2	3	3	3	2	2	2	2	2	3	3	2	2	2	1	2	#NULL!	2	1	0	82
0	0	0	0	0	0	0	0	0	0	0	1	0	1	1	1	1	2	3	3	1	1	1	2	1	1	1	1	1	1	1	1	1	1	4	4	4	4	3	0	3	4800	1	1	1	55
0	0	0	0	0	0	0	1	0	0	1	1	#NULL!	0	1	1	1	2	3	3	1	1	1	2	2	1	1	1	1	1	1	1	1	1	4	4	4	5	4	0	3	#NULL!	3	1	1	68
0	0	0	0	0	0	0	0	0	0	0	1	0	1	1	1	1	2	3	3	1	1	1	1	2	1	1	1	1	1	1	1	1	1	4	4	5	5	4	0	1	#NULL!	2	1	0	67
1	0	0	0	1	0	1	0	0	0	0	1	0	1	0	1	1	2	2	3	1	1	1	1	2	1	2	1	1	1	1	1	1	1	4	4	3	4	4	0	0	#NULL!	3	1	1	74
0	0	1	1	0	0	1	1	1	1	1	0	0	1	1	1	1	1	2	3	2	3	4	3	3	3	4	4	4	2	2	2	2	3	2	2	2	2	3	1	0	#NULL!	34	1	0	69
1	0	1	0	0	1	0	0	0	1	1	1	0	1	1	1	1	1	2	3	3	3	3	3	2	2	2	3	2	2	2	2	2	2	3	3	3	3	3	0	3	#NULL!	3	1	1	82
1	0	0	0	0	0	0	1	0	0	1	1	0	1	1	1	1	1	2	3	3	2	2	3	2	1	1	1	1	1	1	1	1	1	4	3	4	3	4	1	1	#NULL!	3	0	1	66
1	0	0	0	0	0	0	1	0	0	1	1	0	1	0	1	1	1	2	3	2	3	3	2	3	2	1	1	1	1	1	1	1	1	3	4	3	3	4	1	1	#NULL!	2	0	0	65
0	1	0	0	1	0	0	1	1	0	0	1	0	1	1	1	1	2	3	3	2	2	2	2	3	2	3	3	2	2	2	2	2	2	2	2	2	3	2	0	3	#NULL!	3	1	0	75
1	0	0	0	0	0	0	0	0	0	0	1	0	1	0	1	1	3	4	4	1	1	1	1	2	1	1	1	2	1	0	1	1	1	4	4	4	4	4	0	4	6500	1	1	1	50
1	0	0	0	0	0	0	0	0	1	1	0	1	1	1	2	2	2	3	2	1	2	2	3	1	1	2	1	1	1	1	1	1	1	3	3	3	4	4	0	2	1700	1	1	1	51
1	0	0	0	0	0	0	0	0	0	0	1	0	0	1	2	2	2	3	3	1	1	1	1	1	1	1	1	1	1	1	1	1	1	4	4	4	5	3	0	3	2500	1	1	1	55
1	0	1	0	0	1	0	0	0	0	1	1	0	1	1	1	1	2	2	3	2	2	2	2	3	1	1	1	1	1	1	1	1	1	4	4	3	4	3	1	#NULL!	#NULL!	1	1	1	62
1	0	0	0	0	0	0	0	0	0	0	1	1	1	0	1	2	2	4	3	1	1	1	1	1	1	1	1	1	1	1	1	1	1	4	4	4	5	3	0	3	3000	1	0	1	54
1	0	0	0	0	0	0	0	0	1	1	1	1	1	0	1	1	1	2	3	1	1	2	1	1	1	1	1	1	1	1	1	1	1	3	3	3	3	3	1	1	900	3	1	1	51
1	0	0	0	0	0	0	1	0	0	1	1	1	1	0	1	1	2	2	2	1	2	1	2	2	1	1	1	1	1	1	1	1	1	3	3	3	3	2	1	3	4500	3	0	1	55
1	0	0	0	0	0	0	0	0	0	0	1	0	1	1	1	1	2	3	3	1	1	1	1	1	1	1	1	1	1	1	1	1	1	4	4	4	4	4	1	3	5200	1	1	1	54
0	0	1	1	0	0	1	1	0	1	1	1	0	1	1	1	1	1	2	2	1	2	2	3	2	2	3	3	3	2	2	2	2	2	2	2	2	2	2	1	3	#NULL!	2	1	0	64
1	0	0	0	0	0	0	0	0	0	1	1	0	1	1	1	1	2	3	3	1	1	1	1	1	1	1	1	1	1	1	1	1	1	4	4	4	4	3	0	3	5500	1	1	1	55
1	0	0	0	0	0	0	0	0	0	1	1	0	1	0	1	1	2	2	3	1	1	1	1	1	1	1	1	1	1	1	1	1	1	3	4	3	3	3	0	3	6000	2	1	1	53
0	1	1	1	0	0	1	1	0	1	1	1	0	1	1	1	1	1	2	2	2	3	3	2	2	2	2	3	3	3	2	2	2	2	2	2	2	2	2	1	1	1800	5	1	0	52
0	0	1	1	1	1	1	1	1	1	1	1	0	1	0	1	1	1	2	2	3	3	4	4	4	2	2	3	3	2	3	3	2	2	2	2	2	2	2	0	3	#NULL!	2	1	0	81
0	0	1	1	1	0	0	1	1	1	1	1	0	1	1	1	1	1	3	2	1	2	3	2	4	2	2	3	2	2	1	1	1	1	3	3	2	3	3	1	1	1000	2	1	0	68
1	0	0	0	0	0	0	0	0	0	0	1	0	1	1	1	1	3	4	3	1	1	1	1	1	1	1	1	1	1	1	1	1	1	4	4	4	5	4	0	2	2500	1	1	1	50
1	0	0	0	0	0	0	0	0	0	0	1	0	1	1	1	2	2	3	3	1	1	1	1	1	1	1	1	1	1	1	1	1	1	5	5	4	5	4	0	2	4500	1	1	1	52
0	0	1	0	0	0	0	0	0	1	1	1	0	1	1	1	1	1	2	3	2	3	3	2	2	2	3	3	3	2	2	3	2	2	2	2	3	3	2	0	3	#NULL!	2	1	0	76
0	1	0	1	0	0	0	0	1	0	1	1	0	1	1	1	1	1	2	3	2	3	3	2	2	2	3	3	2	2	2	2	3	2	2	2	3	4	3	1	1	#NULL!	2	1	0	80
1	0	0	0	0	1	0	1	1	0	0	0	1	0	0	3	3	3	4	2	1	1	1	1	1	1	1	1	1	1	1	1	1	1	2	2	5	4	4	0	1	2000	1	0	0	61
0	1	1	0	0	0	0	0	0	0	0	1	0	1	9	2	3	3	3	3	1	1	1	1	1	1	2	1	1	1	2	1	1	1	3	3	2	2	3	0	2	1300	1	1	1	63
1	1	0	1	1	1	1	0	1	1	0	1	0	1	0	2	2	1	2	2	2	2	2	2	2	1	2	2	2	1	1	1	1	1	2	2	2	3	2	1	2	2600	1	1	0	59
0	1	0	1	1	1	1	0	1	1	0	0	1	0	1	2	2	2	2	2	2	1	2	1	2	1	1	1	2	2	1	1	1	1	2	2	3	2	2	1	1	1600	1	1	0	54
1	1	1	0	1	1	0	1	1	1	1	0	0	1	0	2	3	2	2	2	1	1	1	1	1	2	1	1	2	2	1	1	1	1	2	2	2	3	2	0	4	3400	2	1	0	67
0	0	0	0	0	0	1	0	0	0	0	0	1	1	0	3	3	3	3	3	1	1	1	1	1	1	1	1	1	2	1	1	1	1	2	2	2	3	2	1	2	2400	1	1	1	51
0	1	1	1	0	1	0	1	1	1	1	0	0	1	0	2	2	2	2	2	2	1	1	1	2	1	1	1	1	2	1	1	1	1	2	3	2	3	2	0	2	1000	1	1	1	55
1	0	1	1	0	0	0	0	1	1	0	1	0	1	0	2	2	2	2	2	1	1	1	1	1	1	1	1	1	1	1	1	1	1	3	2	3	3	2	1	3	3200	2	1	0	53
1	1	1	0	1	1	1	1	0	1	1	0	1	1	0	2	1	2	2	2	2	1	1	1	1	1	1	2	1	2	1	1	1	1	2	2	2	2	2	1	1	350	1	0	1	62
0	1	0	1	0	1	0	1	0	0	0	1	0	1	0	3	3	3	3	2	4	4	4	2	2	2	2	2	2	1	1	1	1	1	3	3	3	3	3	0	#NULL!	700	1	1	1	66
0	1	1	1	0	1	1	1	0	0	0	1	0	0	1	1	2	1	2	3	4	4	2	1	1	1	3	3	2	3	1	1	1	1	2	3	3	4	2	1	0	400	2	1	0	50
1	0	1	0	0	0	0	0	1	1	1	1	0	1	1	2	3	2	2	3	1	1	1	2	1	1	1	1	2	2	1	1	1	1	2	2	2	2	2	0	0	600	1	0	1	75
1	0	0	0	0	0	0	0	0	0	0	1	1	1	1	4	4	4	4	4	1	1	1	1	1	1	1	1	1	1	1	1	1	1	5	5	5	5	5	0	1	2000	2	1	1	50
1	0	0	0	0	0	0	0	0	0	0	1	0	1	1	4	4	4	4	4	2	2	2	1	1	1	1	1	1	1	1	1	1	1	5	5	5	5	5	0	0	7000	1	1	1	52
1	0	0	0	0	0	0	0	0	0	0	0	0	1	1	3	3	3	3	3	1	1	1	1	1	1	1	1	1	1	1	1	1	1	5	5	5	5	5	0	2	10000	1	1	1	55
1	0	0	0	0	0	0	0	0	0	1	1	1	1	1	4	4	4	4	4	2	2	2	1	2	2	2	2	2	2	2	1	1	1	4	4	4	4	4	0	2	9000	1	1	1	54
1	0	0	0	0	0	0	0	0	0	0	1	1	1	1	3	3	3	3	3	2	1	1	1	1	1	1	1	1	1	1	1	1	1	5	5	5	5	5	0	2	5000	1	1	1	54
1	0	0	0	0	1	0	0	0	0	1	1	1	1	1	3	3	1	3	3	1	1	1	1	1	1	2	2	1	1	1	1	1	1	4	4	4	4	5	0	3	5400	1	0	1	58
0	0	1	0	0	0	0	1	0	0	0	1	0	0	1	2	2	2	2	2	2	1	2	2	1	1	2	1	2	1	1	1	1	1	2	3	2	3	2	1	1	1000	1	1	#NULL!	53
0	0	1	1	0	0	0	1	0	1	1	1	0	1	1	2	2	2	2	2	4	4	4	1	4	1	1	1	1	1	1	1	1	1	3	3	3	3	2	1	3	2000	1	1	1	50
1	0	0	0	0	0	0	0	0	0	0	1	1	1	0	4	4	2	1	3	1	1	1	1	2	1	1	1	2	2	1	1	1	1	5	5	5	4	4	0	1	#NULL!	2	0	1	53
0	1	1	0	0	1	0	1	1	0	0	1	0	1	0	1	2	1	1	2	1	3	3	2	2	3	3	3	3	2	1	1	1	1	3	3	3	2	3	1	1	1300	3	1	0	60
1	0	0	0	0	1	0	0	0	0	1	1	0	0	1	2	2	1	2	3	1	1	1	1	3	1	2	2	1	1	1	1	1	1	3	4	4	4	4	0	3	6500	2	1	1	54
1	0	1	0	0	0	0	0	0	0	1	1	1	1	0	3	4	2	4	4	1	1	1	1	3	1	1	1	1	2	1	1	1	1	5	3	4	3	5	0	#NULL!	300	1	1	1	59
1	1	0	0	0	1	0	0	0	0	0	1	0	1	1	2	3	3	2	4	1	1	1	1	2	1	1	2	2	3	1	1	1	2	5	4	5	5	5	0	0	#NULL!	1	1	1	55
1	1	0	0	0	0	1	0	0	0	0	1	0	1	1	2	3	3	2	3	1	1	1	1	1	1	2	2	1	1	1	1	1	1	3	4	4	5	5	0	0	#NULL!	1	1	1	58
0	1	0	1	1	1	0	1	0	0	0	1	0	1	0	2	2	2	2	2	4	4	4	1	4	1	4	1	1	1	1	1	1	1	2	2	2	2	2	0	3	3500	1	1	1	54
0	1	0	1	1	1	0	1	1	1	0	1	0	1	0	2	2	1	2	2	2	1	1	2	2	1	2	1	1	1	1	1	1	1	2	3	3	2	2	0	0	400	1	0	0	53
0	1	1	0	1	0	0	1	1	1	0	0	0	1	0	2	2	2	2	2	1	1	2	1	1	2	1	2	2	1	1	1	1	1	2	2	2	3	2	1	3	2900	0	1	1	51
0	1	0	1	0	0	1	0	1	1	0	0	1	0	1	2	2	2	2	2	1	1	1	1	1	1	1	2	1	2	2	1	1	1	2	2	2	3	2	1	1	750	2	1	0	54
0	1	1	0	1	0	1	0	0	0	1	1	0	1	1	2	2	2	2	2	1	1	1	1	1	1	2	1	2	2	1	1	1	1	2	2	3	3	2	1	0	780	1	0	1	57
0	0	1	0	0	1	1	1	0	1	1	1	0	1	1	2	2	3	2	2	2	2	1	3	2	4	3	3	2	2	2	1	1	1	3	4	2	3	4	0	2	2400	1	1	1	50
1	0	0	1	0	1	1	1	1	0	1	1	0	1	0	2	2	2	2	2	2	3	2	2	3	1	2	3	2	2	3	1	1	2	2	2	2	2	3	1	3	1000	2	1	0	67
0	1	0	1	1	1	1	1	1	0	1	1	0	0	0	2	2	2	2	2	2	2	2	2	1	2	2	2	2	2	1	1	1	1	2	2	2	2	2	1	2	1600	1	0	0	52
0	0	0	0	1	1	1	0	1	1	1	1	0	1	0	2	2	2	2	2	2	2	2	2	2	2	2	2	2	1	1	1	1	1	2	2	2	2	2	0	3	1000	2	0	0	72
0	1	1	1	1	0	1	1	0	1	1	0	0	1	1	2	2	2	3	2	1	1	1	2	2	1	1	2	1	2	1	1	1	1	2	3	2	2	2	1	2	1900	3	1	0	57
0	0	1	1	0	1	0	1	0	0	0	1	1	1	1	4	4	4	1	4	4	4	4	1	1	1	1	1	1	1	1	1	1	1	5	5	5	2	5	1	3	4000	1	0	0	51
1	0	0	0	0	0	0	1	0	1	1	0	0	1	0	2	3	2	3	3	2	1	1	2	1	2	1	2	1	1	1	1	1	1	2	2	2	2	2	0	3	1000	2	0	1	73
0	1	1	1	1	1	1	1	1	1	1	1	0	1	0	2	2	2	2	2	2	3	3	3	2	2	3	3	2	3	1	2	1	1	2	2	2	2	2	1	2	2000	3	0	0	50
0	1	0	1	0	0	1	1	1	1	0	1	1	0	1	2	2	2	2	2	2	1	2	2	2	2	1	2	2	2	1	1	1	1	2	3	3	2	2	1	2	1700	1	#NULL!	0	55
0	0	1	1	0	1	0	1	0	0	1	0	0	0	0	1	3	2	1	1	1	1	1	1	2	1	2	3	1	1	1	1	1	1	3	2	1	3	3	0	3	4900	3	1	1	53
0	0	1	0	0	1	0	1	0	1	1	1	0	0	0	1	3	1	3	1	2	2	2	1	2	1	1	1	1	1	1	1	1	1	3	3	3	3	3	1	4	5000	2	1	0	60
0	1	1	1	1	1	0	1	1	1	1	1	0	1	0	2	3	1	3	2	1	1	2	1	4	2	1	2	3	3	1	1	2	2	2	1	1	2	2	1	2	#NULL!	2	1	0	57
1	0	0	0	0	1	0	1	0	0	0	1	0	1	1	2	2	3	2	3	1	2	2	2	4	1	2	2	2	1	1	1	1	1	3	2	3	2	2	0	2	#NULL!	3	1	1	54
0	1	1	1	0	0	1	1	1	0	1	1	0	1	0	1	1	1	2	2	3	2	2	3	2	1	4	4	3	3	2	1	1	1	1	2	2	2	1	1	2	100	3	1	0	52
1	0	0	0	0	0	1	1	0	0	1	1	0	0	0	1	2	1	1	1	2	2	2	2	3	1	3	3	2	2	1	1	1	1	3	3	2	3	3	0	0	#NULL!	1	1	0	81
0	1	0	0	1	1	0	1	0	1	1	1	0	1	1	2	2	1	1	2	2	2	2	2	3	2	3	3	3	3	2	2	1	1	2	3	3	2	3	1	#NULL!	#NULL!	23	1	0	87
1	0	0	0	0	0	0	0	0	0	0	1	0	1	1	2	2	2	2	2	1	1	1	1	1	1	1	1	1	1	1	1	1	1	4	4	4	4	4	1	2	3000	1	1	1	50
1	0	0	0	0	0	0	0	0	0	0	1	0	1	1	3	2	1	4	4	1	1	1	1	1	1	1	1	1	1	1	1	1	1	5	5	5	3	4	0	#NULL!	#NULL!	1	1	1	65
1	0	0	0	0	1	0	0	0	0	1	1	0	1	0	3	4	1	3	3	1	1	1	1	1	1	1	1	1	1	1	1	1	1	4	4	5	5	4	0	2	4800	1	1	1	57
0	1	1	1	1	1	1	1	0	1	1	1	0	1	1	1	1	1	1	1	2	2	2	3	3	2	4	4	3	2	2	2	1	1	2	2	2	2	2	1	#NULL!	#NULL!	5	1	0	60
1	1	0	0	0	0	1	1	0	0	1	1	0	1	0	4	4	1	1	3	1	1	1	1	1	1	1	1	1	1	1	1	1	1	4	4	5	3	3	1	0	#NULL!	1	0	1	51
1	1	0	0	0	1	0	0	0	0	1	1	0	0	1	2	2	1	3	1	1	1	1	1	1	1	1	1	1	1	1	1	1	1	3	3	4	4	3	0	3	5500	3	1	1	57
0	1	1	1	0	0	0	1	0	1	1	0	0	1	0	1	2	1	2	1	2	2	2	2	3	2	2	2	2	2	2	2	1	1	2	2	2	3	2	1	#NULL!	#NULL!	2	1	0	68
1	1	0	0	0	0	0	0	0	1	1	1	0	1	1	1	3	1	2	1	1	1	1	1	1	1	1	1	1	1	1	1	1	1	4	4	4	4	4	1	#NULL!	1500	1	1	1	67
1	0	0	0	0	1	0	0	0	0	1	1	0	0	1	2	2	1	2	3	1	1	1	1	3	1	2	2	1	1	1	1	1	1	3	4	4	4	4	0	3	6500	2	1	1	54
0	1	1	1	0	0	0	1	0	0	1	1	0	1	1	1	1	1	1	1	4	4	4	2	4	1	2	2	2	4	1	1	1	1	2	2	2	2	2	0	3	2000	3	1	0	61
0	1	1	0	0	1	0	1	0	0	1	1	0	1	1	1	2	1	1	1	4	4	4	2	4	1	2	2	2	2	1	1	1	1	2	2	2	2	2	1	3	3000	3	1	0	55
0	1	0	0	1	0	1	0	1	0	1	1	0	0	0	2	2	2	2	2	4	4	4	1	4	1	1	1	1	1	1	1	1	1	2	2	2	2	2	1	2	2000	2	1	0	54
1	0	0	0	0	0	0	0	0	0	0	0	1	1	1	3	3	3	3	3	2	2	2	1	2	1	1	1	1	1	1	1	1	1	4	4	4	4	4	1	3	5000	1	1	1	54
0	0	1	1	0	0	0	1	0	0	0	1	0	1	1	2	2	2	2	2	2	2	2	2	1	1	1	1	1	1	1	1	1	1	4	4	4	4	4	1	1	1000	3	1	0	57
0	1	1	1	1	1	1	1	1	1	1	1	1	1	1	2	2	2	2	2	3	3	3	1	3	1	2	2	1	1	1	1	1	1	2	2	2	2	2	0	3	5000	2	1	0	56
0	1	1	1	1	1	1	1	1	1	1	1	1	1	1	2	2	2	2	2	3	3	3	2	2	3	3	3	2	3	3	1	1	1	2	2	2	2	2	1	3	8000	3	1	0	56
1	0	0	0	0	0	0	0	0	1	1	1	0	1	1	3	2	2	3	3	2	2	2	3	3	3	3	3	3	4	4	4	4	4	3	3	3	3	3	0	3	8000	1	1	1	51
0	1	1	0	0	1	0	1	0	0	0	1	0	1	1	1	1	1	1	1	4	4	4	2	4	1	1	1	1	1	1	1	1	1	2	2	2	2	2	0	2	4000	1	1	0	53
0	1	1	1	1	1	1	1	1	1	1	0	0	1	1	2	2	2	2	2	4	4	4	2	4	1	1	1	1	1	1	1	1	1	2	2	2	2	2	0	0	6000	2	1	0	61
0	1	1	1	1	1	1	1	1	1	1	1	1	1	1	2	2	2	2	2	4	4	4	2	4	1	2	2	2	2	1	1	1	1	2	2	2	2	2	1	3	7000	2	1	0	66
1	0	0	0	0	0	0	0	0	0	0	1	0	0	1	4	4	4	4	4	4	3	3	1	3	1	1	1	1	1	1	1	1	1	5	5	5	5	5	0	3	6000	1	1	1	50
1	0	0	0	0	1	0	0	0	0	1	1	0	0	1	4	4	4	4	4	4	4	4	1	4	1	1	1	1	1	1	1	1	1	5	5	5	5	5	1	1	1550	2	1	0	50
1	0	0	0	0	0	0	1	0	0	1	1	1	1	1	2	2	2	2	2	3	3	3	1	3	1	1	1	1	1	1	1	1	1	4	4	4	4	4	0	1	1550	1	1	1	62
0	0	1	1	0	1	1	1	0	1	1	1	0	1	1	2	2	2	2	2	4	4	4	2	4	2	2	2	2	2	1	1	1	1	2	2	2	2	2	1	1	2500	1	1	0	50
1	1	0	0	0	0	0	0	0	0	0	1	0	0	1	3	3	3	4	3	2	1	1	1	1	1	1	1	1	1	1	1	1	1	3	3	3	3	3	0	0	4612	1	1	1	50
0	1	0	0	0	1	1	0	0	1	0	0	0	1	1	4	4	4	4	4	4	4	4	1	4	1	1	1	1	1	1	1	1	1	4	#NULL!	4	4	4	0	1	300	1	1	0	64
0	1	1	0	0	1	1	1	1	1	1	1	0	1	1	2	1	2	2	2	2	2	2	2	2	2	1	2	1	1	1	1	1	1	2	2	2	2	2	1	2	600	2	1	0	63
1	0	0	0	0	0	0	0	0	0	1	1	0	1	0	2	3	1	1	2	1	2	1	1	2	2	2	2	1	1	1	1	1	1	2	3	4	4	3	1	6	#NULL!	1	1	1	75
0	1	0	0	1	1	1	0	0	0	0	1	0	1	0	2	2	1	2	2	2	2	2	3	3	1	3	3	2	2	1	1	1	1	2	2	2	2	2	1	1	500	2	0	1	61
1	1	0	0	0	0	1	1	1	0	1	0	1	0	1	2	2	2	2	2	1	2	2	1	2	1	1	1	1	1	1	1	1	1	3	3	3	3	3	1	#NULL!	300	1	0	0	70
1	0	0	0	0	0	1	0	0	0	0	0	0	1	0	3	3	1	2	3	3	3	2	1	1	1	1	1	1	2	2	2	1	2	3	3	3	3	3	0	1	400	1	1	1	67
1	1	0	1	0	0	0	1	0	0	0	0	0	1	0	2	2	2	2	2	1	1	1	1	1	1	2	2	1	1	1	1	1	1	3	2	3	3	3	1	#NULL!	800	3	0	1	70
1	0	1	0	0	1	1	1	0	0	0	1	0	1	0	3	2	3	2	3	1	1	1	1	1	1	1	1	1	1	1	1	1	1	2	3	3	3	3	0	0	1600	1	1	1	50
1	0	1	0	0	1	1	1	1	0	0	1	0	1	1	1	4	1	3	3	1	1	1	1	1	1	1	1	1	1	1	1	1	1	4	4	4	4	4	1	0	600	1	0	1	60
1	0	1	0	1	1	0	0	0	0	0	0	1	0	0	2	2	3	2	2	2	2	2	2	2	2	2	2	2	2	2	2	2	2	2	3	3	4	3	0	0	600	1	1	1	68
1	0	0	0	0	0	1	0	1	0	0	1	1	1	0	3	3	3	2	2	2	1	1	2	1	1	1	1	1	1	1	1	1	1	2	2	3	1	2	0	2	1500	1	#NULL!	1	63
1	0	1	1	1	1	1	1	0	0	0	1	0	1	0	2	3	3	2	3	1	1	1	1	1	1	1	2	2	1	1	1	1	1	3	3	3	4	3	1	0	400	5	1	0	#NULL!
0	1	0	0	0	1	0	1	0	0	0	1	1	1	0	2	3	2	2	3	2	2	2	1	1	1	1	1	1	1	1	1	1	1	1	2	2	2	2	1	0	100	1	1	0	51
1	0	1	1	0	0	0	1	0	1	1	0	0	1	1	1	1	1	2	3	2	2	3	2	2	2	3	3	3	3	2	2	3	2	2	2	2	2	2	0	1	#NULL!	3	1	0	77
0	1	1	1	0	1	1	1	1	0	1	0	1	0	1	4	3	3	2	1	2	2	3	3	3	2	2	1	1	4	1	1	1	1	1	2	2	2	2	0	1	200	5	0	0	76
1	1	1	0	0	1	0	1	0	0	0	0	0	0	1	4	3	3	3	3	1	1	1	1	1	1	1	1	2	1	1	1	1	1	5	4	4	4	4	0	1	800	1	1	1	55
1	1	0	0	0	0	0	1	1	0	0	1	0	1	1	2	2	2	3	2	1	2	3	3	1	1	2	2	1	1	1	1	1	1	2	1	2	2	2	1	1	300	1	0	1	66
1	0	0	0	0	0	0	1	0	0	0	0	0	0	0	2	2	2	1	2	2	2	2	2	2	1	2	1	2	2	1	1	1	1	1	2	2	3	3	0	1	600	1	1	1	55
1	1	0	0	0	0	0	1	0	0	0	1	0	0	0	2	2	1	2	2	1	1	1	1	1	1	1	1	2	1	1	1	1	1	2	3	3	3	2	0	0	100	1	1	1	74
1	0	1	0	0	0	1	1	0	0	1	1	1	1	1	2	3	1	2	2	2	2	2	2	1	2	2	2	2	1	1	1	1	1	2	3	1	2	2	1	0	250	2	#NULL!	1	58
1	0	0	0	0	1	0	0	0	0	0	1	0	1	1	2	2	4	2	3	1	2	2	2	1	2	2	2	2	1	1	1	1	1	4	4	3	3	3	0	1	200	2	1	1	64
0	0	1	1	1	0	0	1	1	0	0	0	0	1	1	1	1	1	1	2	1	2	2	1	1	2	1	1	2	1	1	1	1	1	1	2	2	3	2	1	1	#NULL!	2	1	0	66
0	1	1	1	0	0	0	1	1	0	0	0	0	0	1	2	2	3	2	2	1	3	3	3	2	1	2	2	1	1	1	1	1	1	2	3	2	2	2	1	0	550	2	1	1	64
1	1	1	1	0	0	0	1	0	0	1	1	1	1	0	2	2	2	3	3	2	1	2	1	2	3	1	2	2	2	1	1	1	1	2	3	2	2	1	1	1	#NULL!	1	0	0	60
1	1	1	1	1	0	1	0	0	0	0	10	0	0	0	2	2	3	2	3	2	2	2	1	1	2	2	1	2	1	1	1	1	1	2	2	2	3	2	0	1	500	2	1	1	62
0	0	1	0	0	0	1	1	0	0	0	1	1	1	1	2	2	1	2	3	3	2	2	2	2	2	2	2	2	1	1	1	1	1	2	2	1	2	3	1	1	250	1	0	0	58
1	1	1	1	0	0	1	1	1	0	1	0	0	0	1	1	2	1	2	2	2	3	3	2	3	2	2	3	1	1	1	1	1	1	2	3	2	2	2	0	1	150	2	1	0	69
1	0	1	0	0	0	0	1	0	1	0	1	0	0	0	2	2	4	2	3	1	1	2	1	1	1	1	2	2	1	1	1	1	1	5	4	2	4	4	0	0	380	1	1	1	81
1	0	0	0	1	0	1	1	0	0	0	1	0	1	1	3	2	1	2	3	2	1	1	2	1	2	2	2	2	1	1	1	1	1	2	2	2	3	3	0	1	250	2	0	1	62
1	0	0	0	0	1	0	0	0	0	0	1	1	0	1	2	2	1	2	2	1	1	1	1	1	1	1	1	1	1	1	1	1	1	2	3	#NULL!	#NULL!	#NULL!	0	2	1000	1	0	1	65
1	1	0	0	0	0	1	1	1	0	1	1	0	1	0	2	3	1	2	2	2	2	1	1	2	2	2	3	3	1	1	1	1	1	2	2	2	2	3	1	1	300	2	1	0	54
1	0	0	0	0	0	0	0	0	0	0	1	1	1	1	3	3	3	3	3	1	1	1	1	1	1	1	1	1	1	1	1	1	1	4	4	4	4	4	0	3	2000	1	1	1	51
0	1	1	1	1	1	1	1	0	0	0	0	0	0	0	1	1	1	1	1	2	2	2	2	2	2	2	2	2	2	2	2	2	2	3	3	3	3	3	1	0	500	1	0	0	61
1	0	0	0	0	0	0	0	0	0	0	0	0	0	0	3	3	3	3	3	2	2	2	2	2	2	2	2	2	2	2	2	2	2	4	4	4	4	4	1	1	#NULL!	1	1	1	65
0	0	1	0	1	0	0	1	0	0	1	1	0	1	1	2	2	2	2	2	1	1	1	1	1	1	1	1	1	1	1	1	1	1	4	4	4	4	4	0	3	900	1	1	1	72
0	1	1	1	1	1	1	1	1	0	0	0	0	0	0	2	2	2	2	2	3	3	3	3	3	3	3	3	3	3	3	3	3	3	1	1	1	1	1	1	0	600	1	1	1	56
0	0	0	0	0	0	1	1	1	1	1	1	1	1	1	2	2	2	2	2	4	4	4	4	4	4	4	4	4	4	4	4	4	4	1	1	1	1	1	1	0	450	1	1	1	69
1	0	0	0	0	0	0	0	0	0	0	0	0	0	0	2	2	2	2	2	3	3	3	3	3	3	3	3	3	3	3	3	3	3	4	4	4	4	4	0	0	1600	1	1	1	53
1	0	0	0	0	0	0	0	0	0	0	0	0	0	0	2	2	2	2	2	3	3	3	3	3	3	3	3	3	3	3	3	3	3	2	2	2	2	2	0	0	500	1	1	1	58
0	0	0	0	0	1	1	1	1	1	0	0	0	0	0	1	1	1	1	1	2	2	2	2	2	2	2	2	2	2	2	2	2	2	2	2	2	2	3	1	1	1800	1	1	1	67
