# Supplementary material for: Association of frailty with physical activity behaviour and well-being in older employees: moderated mediation by functional difficulty
Source: BMC Public Health. 2025 Jan 31;25:400. doi: 10.1186/s12889-025-21596-9 (PMC11786485; doi:10.1186/s12889-025-21596-9)
Supplement: Supplementary file 5 — Supplementary Material 5. [file 12889_2025_21596_MOESM5_ESM.xlsx]

## Sheet: Frailty_low_income
Items for measuring frailty															Items for measuring physical activity					Items for measuring functional difficulty														Items for measuring well-being					Demographic variables
FL1	FL2	FL3	FL4	FL5	FL6	FL7	FL8	FL9	FL10	FL11	FL12	FL13	FL14	FL15	PA1	PA2	PA3	PA4	PA5	FD1	FD2	FD3	FD4	FD5	FD6	FD7	FD8	FD9	FD10	FD11	FD12	FD13	FD14	Well1	Well2	Well3	Well4	Well5	gender	Education	Income	chronic_disease_status	Mstatus	self_reported_health	Age
1	0	0	0	0	0	0	0	0	0	0	1	0	0	1	2	2	2	2	2	3	4	3	1	4	1	1	1	1	1	1	1	1	1	3	3	3	3	3	1	3	2	1	#NULL!	50	3
1	1	1	1	0	0	1	1	0	0	0	0	0	0	1	2	2	2	2	2	3	2	2	1	2	2	2	2	2	2	1	1	1	1	3	3	3	3	3	1	3	2	1	1	60	7
1	0	1	1	0	0	0	0	0	0	1	0	1	1	0	2	2	1	2	3	2	1	1	1	1	1	1	1	1	2	1	1	1	1	3	4	2	3	3	0	1	0	1	1	54	11
1	0	0	0	0	0	0	0	0	0	0	0	0	0	1	2	2	3	2	2	3	2	2	1	4	1	1	1	1	1	1	1	1	1	4	3	1	3	2	0	1	0	1	1	55	17
1	0	0	0	0	0	0	0	0	0	0	0	0	0	1	2	2	2	2	2	2	2	2	1	1	1	1	1	1	1	1	1	1	1	2	2	2	2	2	0	3	2	1	1	57	13
1	0	0	0	0	0	0	1	0	0	0	0	0	0	1	2	2	2	2	2	3	3	2	1	1	1	1	1	1	1	1	1	1	1	3	3	2	2	2	1	2	2	0	1	59	6
1	0	0	0	0	0	0	1	0	0	0	0	0	0	1	2	2	2	2	2	3	2	1	1	1	1	1	1	1	1	1	1	1	1	2	2	2	2	2	1	3	0	1	1	50	19
1	0	0	0	0	0	0	0	0	0	0	0	0	0	1	2	2	2	2	2	3	3	3	1	1	1	1	1	1	1	1	1	1	1	2	2	2	2	2	1	3	2	1	1	56	13
1	0	0	0	0	0	0	0	0	0	0	1	0	0	1	2	2	2	2	2	3	2	2	1	3	1	1	1	1	1	1	1	1	1	2	2	2	2	2	1	2	2	1	1	53	19
1	0	0	0	0	0	0	0	0	0	1	1	0	0	1	2	2	2	2	2	3	3	3	1	2	1	1	1	11	1	1	1	1	1	2	2	2	2	2	0	0	#NULL!	1	1	56	7
1	0	0	0	0	0	1	0	0	0	0	0	1	0	1	2	2	2	2	2	3	3	3	1	2	1	1	1	1	1	1	1	1	1	3	3	2	3	3	1	3	2	1	1	63	9
1	0	0	0	0	0	0	0	0	0	0	1	0	0	1	2	2	2	2	2	2	2	1	1	1	1	1	1	1	1	1	1	1	1	2	2	2	2	3	1	#NULL!	2	#NULL!	1	52	8
0	0	0	0	0	1	0	0	0	1	1	0	0	1	1	4	3	4	3	3	4	3	3	1	4	1	1	1	1	1	1	1	1	1	4	5	4	5	5	0	2	1	0	#NULL!	51	#NULL!
0	1	0	0	1	0	1	1	0	0	1	1	0	1	0	3	2	3	2	3	4	3	4	1	4	1	2	1	2	1	1	1	1	1	3	4	5	4	5	0	4	2	0	1	61	13
0	0	1	1	0	1	1	1	0	0	1	0	0	0	1	3	2	2	3	2	4	3	1	4	3	2	1	1	1	1	1	1	1	1	4	4	5	3	4	0	4	2	1	#NULL!	#NULL!	#NULL!
1	0	0	0	0	0	0	0	0	0	0	1	0	1	0	2	2	3	2	4	3	2	1	4	1	1	1	1	1	2	1	1	1	2	4	3	4	3	2	1	2	2	0	1	54	5
1	0	0	1	0	0	0	0	0	1	1	1	0	0	1	2	3	2	3	2	3	4	3	4	3	4	3	4	3	4	3	4	3	4	4	4	5	4	5	0	1	0	1	1	52	5
1	0	0	0	0	0	0	0	0	0	0	0	0	0	0	2	2	2	2	2	3	4	#NULL!	3	2	2	2	2	2	1	1	1	1	1	4	3	3	3	3	1	1	0	1	1	52	7
1	0	0	0	0	0	0	0	0	0	0	0	0	0	0	3	3	3	3	3	4	3	3	3	3	3	2	2	1	1	1	1	1	1	4	4	4	4	4	0	4	2	0	1	57	6
1	1	1	1	1	0	1	1	1	1	1	1	0	1	0	1	2	1	1	1	4	4	4	2	4	2	3	3	3	3	2	2	1	1	4	4	3	4	4	0	1	2	0	0	71	10
1	1	0	0	1	0	1	1	0	0	0	0	1	1	1	2	3	3	4	3	4	3	3	4	1	1	2	2	3	2	1	2	1	1	4	5	4	4	5	1	0	1	0	1	68	12
1	0	0	0	0	0	0	0	0	0	0	1	0	0	1	3	4	3	3	3	4	4	3	1	4	1	2	2	2	2	1	1	1	1	4	5	4	4	5	1	1	4	1	1	53	4
1	0	0	0	0	0	0	0	0	0	1	1	0	0	1	3	4	3	4	3	4	4	4	1	4	1	1	2	1	2	1	1	1	1	4	3	4	5	4	0	3	2	1	1	57	5
1	0	0	0	0	0	0	0	0	0	0	1	0	0	1	3	3	3	3	3	1	1	1	1	1	1	1	1	1	1	1	1	1	1	3	3	3	3	3	0	4	0	1	1	53	3
1	0	0	0	0	0	0	0	0	0	0	1	0	0	1	2	2	2	2	2	3	3	3	1	3	1	1	2	2	2	1	1	1	1	3	3	2	2	2	0	0	2	1	1	53	8
0	1	1	1	1	1	1	1	0	0	0	1	0	0	1	2	2	3	2	2	4	4	4	1	4	1	1	1	2	2	1	1	1	1	4	2	2	2	2	1	2	1	0	0	66	8
1	0	0	0	0	0	0	0	0	0	0	0	0	0	1	2	3	3	3	3	2	2	2	1	3	1	1	1	1	1	1	1	1	1	3	3	3	3	3	0	4	3	#NULL!	1	59	#NULL!
0	1	1	1	0	1	1	1	0	0	0	0	1	0	1	1	1	1	1	1	3	3	3	1	2	1	1	1	1	1	1	1	1	1	2	2	2	2	2	0	1	2	1	1	66	6
1	0	1	1	0	0	1	0	0	0	0	0	1	1	0	2	2	2	2	2	3	2	3	2	5	2	3	2	2	2	1	1	1	1	2	2	2	2	2	0	1	2	1	1	57	6
0	1	0	0	0	0	0	0	0	1	1	0	0	1	1	2	2	1	2	1	2	2	2	1	2	1	1	1	1	1	1	1	1	1	2	2	2	2	2	0	1	4	1	0	56	12
0	1	1	1	0	1	0	1	0	0	1	0	0	1	1	2	2	1	2	2	4	4	3	1	3	1	2	2	2	2	2	1	1	1	2	2	2	2	2	0	2	0	1	0	57	22
0	1	1	1	0	0	1	1	1	1	1	1	1	0	1	2	2	2	2	2	2	2	2	2	2	2	2	2	2	2	1	1	1	1	2	2	2	1	2	0	3	2	1	1	59	18
1	0	1	1	0	0	1	0	1	1	0	0	1	0	1	2	2	1	2	2	2	4	1	3	2	1	1	1	1	1	1	2	1	2	2	2	2	2	2	1	4	2	1	1	56	4
1	0	0	0	0	0	0	0	0	0	0	0	1	0	1	2	2	2	2	2	3	2	2	1	2	1	1	1	1	1	1	1	1	1	3	2	3	2	2	0	2	2	1	1	53	16
1	0	1	1	0	0	0	0	0	1	1	1	0	0	1	2	2	2	2	2	3	2	3	1	3	1	2	1	1	1	1	1	1	1	3	2	2	2	2	1	2	2	#NULL!	1	60	15
0	1	1	1	0	1	#NULL!	1	0	0	0	0	1	0	1	1	1	1	1	1	4	3	3	1	3	1	1	1	1	1	1	1	1	1	2	2	2	2	2	1	2	0	1	0	53	10
2	1	2	1	2	1	1	2	1	2	1	1	1	1	1	2	2	2	2	2	3	3	3	1	2	2	2	2	1	1	1	1	1	1	3	3	2	2	2	1	2	2	1	1	#NULL!	16
0	1	1	1	0	0	1	1	0	0	0	0	0	0	1	2	2	1	2	2	4	4	4	1	4	1	1	1	2	2	1	2	1	1	2	2	2	2	2	1	3	2	#NULL!	#NULL!	74	16
0	1	1	1	1	0	1	1	0	1	1	1	0	1	0	1	1	1	2	1	3	3	3	1	3	1	1	1	1	1	1	1	1	1	2	2	2	2	2	1	4	1	1	0	61	6
0	1	1	1	0	1	1	1	1	0	1	0	0	0	1	1	1	1	1	1	4	4	4	2	2	2	2	2	2	2	2	1	1	1	2	3	2	2	2	1	4	2	0	0	71	10
0	1	1	1	0	0	1	1	0	0	0	0	1	0	1	2	2	2	2	2	3	4	3	1	4	1	1	1	1	1	1	1	1	1	2	2	2	2	2	1	2	2	1	0	58	8
1	0	0	0	0	0	0	0	0	1	1	0	0	1	1	2	2	3	2	2	4	3	4	1	4	1	1	1	1	1	1	1	1	1	4	5	4	4	5	1	2	2	1	1	52	6
1	0	0	0	0	0	0	0	0	0	0	0	0	0	1	2	3	2	3	2	4	3	4	1	4	1	1	1	1	1	1	1	1	1	4	3	4	4	4	0	1	2	0	1	62	6
0	1	1	1	0	1	1	1	0	1	1	1	0	0	1	3	2	3	2	3	4	4	4	1	4	1	1	2	2	2	2	1	1	1	3	4	5	3	4	1	4	2	1	0	60	5
1	0	0	0	0	0	0	0	0	1	1	1	0	0	1	3	3	3	4	3	3	3	3	1	4	1	1	1	1	1	1	1	1	1	4	3	4	3	4	0	3	2	1	1	56	4
1	0	0	0	0	0	0	0	0	1	1	1	0	1	0	2	3	2	3	2	4	3	4	1	4	1	1	1	1	1	1	1	1	2	3	4	3	3	4	#NULL!	4	2	1	1	56	4
0	1	1	1	0	0	1	1	0	0	0	1	0	0	1	1	1	1	2	2	4	4	4	1	4	1	2	2	2	2	1	1	1	1	2	2	2	2	2	0	1	2	0	0	67	12
1	0	0	0	0	1	0	0	0	1	1	0	0	0	1	2	2	2	2	2	3	3	3	1	1	1	2	2	1	2	1	1	1	1	3	2	2	2	2	1	1	2	0	1	51	7
0	1	1	1	0	0	1	1	0	0	1	1	0	0	1	1	1	1	1	1	4	4	4	1	4	1	1	1	1	1	1	1	1	1	3	3	2	2	2	0	2	2	0	0	73	6
0	1	1	1	0	1	0	1	0	0	0	0	0	0	1	2	1	1	1	1	4	4	4	1	4	1	1	1	1	1	1	1	1	1	2	2	2	2	2	0	3	2	0	1	71	13
1	0	0	0	0	0	0	0	0	0	0	1	0	0	1	2	2	2	2	2	3	3	2	1	3	2	1	1	1	1	1	1	1	1	3	2	2	2	2	0	2	2	1	1	53	19
1	0	0	0	0	1	0	0	0	1	0	1	0	0	1	3	2	3	2	3	4	4	4	1	4	2	2	2	2	2	1	1	1	1	2	2	2	2	2	0	1	2	0	1	56	10
0	1	1	1	0	1	1	1	0	1	1	0	0	0	1	1	1	1	1	1	4	4	4	2	4	1	1	2	2	2	2	1	1	1	2	2	2	2	2	1	2	2	0	0	67	11
1	0	0	0	0	1	#NULL!	0	0	0	0	0	0	0	1	3	3	3	3	3	3	4	3	1	2	1	1	2	2	1	1	1	1	1	3	2	2	2	2	0	4	2	1	1	57	8
1	0	0	0	0	1	0	1	0	0	0	0	0	0	1	2	2	2	2	2	3	3	3	1	3	1	1	1	1	1	1	1	1	1	2	2	2	2	2	1	2	2	1	1	56	7
1	0	0	0	0	1	0	1	0	1	1	0	0	1	1	2	2	2	2	2	3	3	2	1	2	2	2	2	2	1	1	1	1	1	2	2	2	2	2	1	2	2	1	1	56	10
1	0	0	0	0	0	0	0	0	0	0	1	0	0	1	2	2	2	2	2	3	3	1	3	1	1	1	1	1	1	1	1	1	1	2	2	2	2	2	0	2	2	1	1	54	3
1	0	0	0	0	0	0	0	0	1	1	1	0	0	1	2	2	2	2	2	4	3	3	1	3	1	1	1	1	1	1	1	1	1	2	2	2	2	2	1	2	2	1	1	52	10
1	0	1	1	0	0	1	0	0	0	0	1	0	0	1	2	2	2	2	#NULL!	2	2	2	1	2	1	1	1	1	1	1	1	1	1	2	2	2	2	2	1	2	2	1	1	55	7
1	0	0	0	0	0	1	1	0	0	0	0	1	0	0	3	3	3	3	3	4	3	3	1	3	1	1	1	1	1	1	1	1	1	3	3	3	3	3	0	4	4	0	1	60	3
1	0	0	0	0	0	0	0	0	0	0	1	0	0	1	2	2	2	2	2	3	2	2	1	2	1	1	1	1	1	1	1	1	1	2	2	2	2	2	1	1	2	1	1	53	4
1	0	0	0	0	0	0	0	0	0	0	0	0	0	1	2	2	2	2	2	2	2	2	1	2	1	1	1	1	1	1	1	1	1	2	2	2	2	2	1	1	2	1	1	58	16
1	1	1	1	1	0	1	1	0	1	1	1	0	0	1	3	4	2	3	2	3	4	2	4	3	4	2	3	4	2	3	4	3	2	4	3	4	3	4	1	2	#NULL!	0	1	53	6
1	0	0	0	0	0	0	0	0	0	0	1	0	0	1	3	3	4	3	4	3	4	3	2	4	3	1	2	1	1	2	1	1	2	4	3	4	3	4	0	4	2	1	1	51	7
0	1	1	1	1	0	1	1	0	1	1	0	0	0	1	3	3	2	3	2	3	2	1	2	4	1	1	1	1	1	1	1	1	1	4	3	4	3	4	1	0	2	#NULL!	0	65	10
0	0	1	1	0	0	1	1	0	0	0	1	0	1	1	2	2	3	2	2	3	3	3	1	4	1	1	1	1	1	1	1	1	1	3	3	4	3	4	1	1	1	1	0	58	6
0	0	0	0	0	0	0	0	0	1	1	1	0	0	1	3	2	3	2	3	4	2	3	1	1	1	1	1	2	1	1	1	1	1	4	3	4	3	4	0	2	2	1	0	63	11
0	1	1	1	1	0	1	1	0	1	1	1	0	0	1	3	2	3	2	3	4	3	3	1	4	1	1	1	1	1	1	1	1	1	4	3	4	3	4	0	1	2	1	0	65	9
1	1	1	1	0	1	1	1	0	1	1	1	0	1	1	3	2	3	2	3	4	3	3	1	4	1	1	1	1	1	2	1	1	2	3	4	3	4	4	1	2	2	1	1	59	6
1	0	0	0	0	1	0	0	0	1	1	1	0	0	1	3	2	3	2	3	4	3	2	1	4	1	1	1	2	1	1	1	2	1	3	3	4	3	4	1	2	4	1	1	60	6
1	0	0	0	0	0	0	0	0	0	0	1	0	0	1	2	2	2	2	2	2	2	2	1	2	1	1	1	1	1	1	1	1	1	4	3	3	3	3	1	5	0	1	#NULL!	#NULL!	13
1	0	0	0	0	0	0	1	0	0	0	0	0	0	1	2	2	2	2	3	3	3	3	1	3	1	1	1	1	1	1	1	1	1	4	4	4	4	4	0	2	4	1	1	63	2
1	0	0	0	0	0	0	0	0	0	0	1	0	0	1	2	2	2	2	2	3	4	3	1	2	1	1	1	1	1	1	1	1	1	2	2	2	2	2	0	2	2	1	1	62	12.5
0	1	1	1	0	0	1	1	1	0	0	0	0	0	1	2	2	1	1	1	3	3	2	2	2	2	2	2	2	2	2	2	2	2	12	1	2	2	2	0	0	2	0	0	58	7
1	0	0	0	0	0	0	0	0	0	0	1	0	0	1	2	2	2	2	2	4	4	4	1	3	1	1	1	1	1	1	1	1	1	2	2	2	2	2	0	3	2	1	1	54	9
1	0	0	0	0	0	0	0	0	0	0	1	0	0	1	1	2	2	2	2	2	2	2	1	3	1	1	1	1	1	1	1	1	1	2	2	2	2	2	1	2	2	1	1	58	6
0	1	1	1	0	1	1	1	0	0	0	0	0	0	1	2	2	2	2	2	3	3	2	1	3	1	1	1	1	1	1	1	1	1	3	2	2	2	2	0	2	2	1	0	62	12
1	0	0	0	0	0	0	0	0	0	0	0	0	0	1	1	1	1	1	1	3	3	3	1	2	1	1	1	1	1	1	1	1	1	2	2	2	2	2	0	0	0	#NULL!	1	51	9
0	1	1	1	0	1	0	1	0	0	1	1	0	0	1	2	2	2	2	2	3	3	3	1	2	1	1	1	1	1	1	1	1	1	2	2	2	2	2	1	4	1	0	0	68	17
0	0	0	0	0	0	0	1	0	0	0	0	0	0	1	1	2	1	1	2	2	2	2	1	2	1	1	1	1	1	1	1	1	1	2	2	2	2	2	0	2	2	1	0	55	4
1	0	0	0	0	0	0	0	0	0	0	1	0	0	1	2	2	2	2	2	3	4	3	1	3	1	1	1	1	1	1	1	1	1	2	2	2	2	2	0	3	2	1	1	51	13
1	0	0	0	0	0	0	0	0	0	0	0	0	0	1	2	2	2	2	2	3	4	2	1	3	1	3	2	2	2	2	1	1	1	3	3	2	2	2	0	0	2	1	1	57	7
1	0	0	0	0	0	0	1	0	0	0	0	0	0	1	2	2	1	2	2	3	3	3	1	2	1	1	1	1	1	1	1	1	1	4	2	3	2	3	0	3	#NULL!	0	1	6	6
1	0	0	0	0	0	0	1	0	0	0	0	0	0	1	2	2	2	3	2	3	3	3	1	2	2	2	1	1	1	1	1	1	1	2	3	2	2	3	0	3	2	1	1	59	17
1	0	0	0	0	0	0	0	0	0	0	0	1	0	0	2	2	2	2	2	2	2	2	1	2	1	2	2	2	2	2	1	1	1	3	3	3	3	3	1	3	2	1	1	500	5
0	1	1	1	1	0	1	1	1	1	1	0	0	1	1	2	2	2	2	2	4	4	4	2	4	2	2	2	2	2	2	2	2	2	2	2	2	2	2	1	4	2	0	1	#NULL!	6
1	0	0	0	0	0	0	0	0	0	0	0	0	0	1	2	2	2	2	2	3	2	2	1	2	1	1	1	1	1	1	1	1	1	3	2	3	2	3	0	3	4	1	1	51	9
1	0	0	0	0	0	0	0	0	0	0	0	0	0	0	2	2	2	2	2	2	2	2	1	2	1	1	1	1	1	1	1	1	1	3	3	3	3	3	0	1	0	1	1	53	4
1	0	0	0	0	0	0	0	0	0	0	0	0	0	1	3	2	2	2	3	2	2	2	1	1	1	1	1	1	1	1	1	1	1	3	3	2	3	2	1	2	0	#NULL!	1	54	11
1	0	0	0	0	0	0	0	0	0	0	0	0	0	1	2	3	2	3	3	3	3	3	1	2	2	1	1	1	1	1	1	1	1	2	2	2	2	2	0	3	0	1	1	50	10
1	0	0	0	0	0	0	0	0	0	0	0	0	0	1	2	2	2	2	2	1	1	1	1	1	1	1	1	1	1	1	1	1	1	2	2	2	2	2	0	0	2	1	1	53	10
0	1	1	1	0	1	1	1	0	0	0	0	0	0	1	3	2	2	2	2	2	2	2	2	2	1	1	1	1	1	1	1	1	1	3	3	3	2	3	1	2	2	1	1	51	6
0	1	1	1	1	0	1	1	1	1	1	1	0	0	1	1	1	1	1	1	4	4	4	2	4	1	1	2	2	2	2	1	1	1	2	2	2	2	2	0	4	2	1	0	73	10
0	1	1	1	0	1	1	1	0	0	0	0	0	0	1	2	2	2	2	2	3	3	2	2	2	2	2	2	2	2	2	2	2	2	3	3	4	4	4	1	3	2	0	#NULL!	65	4
1	0	0	0	0	0	0	0	0	0	0	1	0	0	1	2	2	2	2	2	2	3	2	3	3	3	2	2	2	2	2	2	2	2	2	2	2	2	2	1	1	2	0	1	52	17
1	0	0	0	0	0	0	1	0	0	0	0	1	0	1	2	2	2	2	2	2	3	3	1	3	1	1	1	1	1	1	1	1	1	2	2	2	2	2	1	3	0	1	1	58	10
1	0	0	0	0	0	0	0	0	0	0	0	0	0	1	2	2	2	2	2	4	4	4	1	4	1	1	1	1	1	1	1	1	1	3	3	2	3	2	1	0	2	0	1	61	10
0	1	1	1	0	0	1	1	0	1	1	0	0	1	1	2	2	2	2	2	3	3	3	1	4	1	2	1	1	1	1	1	1	1	3	3	2	2	2	1	4	3	#NULL!	0	#NULL!	3
1	0	0	0	0	1	0	0	0	0	0	1	1	0	1	2	2	2	3	2	3	2	3	1	4	1	1	1	2	1	1	1	1	1	4	4	3	4	3	1	4	2	1	1	60	6
1	0	0	0	0	1	0	0	0	0	0	1	0	0	1	3	3	4	3	3	4	3	4	1	4	1	1	1	1	2	1	1	1	1	4	5	4	5	4	1	1	2	1	1	53	10
0	1	1	1	0	1	1	1	0	1	1	1	0	0	1	3	3	2	3	2	4	3	3	1	4	1	1	2	1	2	1	1	1	1	4	3	3	4	3	1	3	2	1	#NULL!	56	6
1	0	0	0	0	0	0	0	0	1	1	1	0	0	1	3	3	2	3	2	3	3	1	3	1	1	1	1	1	1	1	1	1	1	4	4	3	3	4	0	2	2	1	1	71	10
1	0	0	0	0	0	0	0	0	1	1	1	0	0	1	2	2	2	2	2	2	3	3	1	4	1	1	1	1	1	1	1	1	1	4	3	4	3	4	1	4	4	1	1	53	3
0	1	1	1	1	0	1	1	0	1	1	1	0	0	1	1	1	1	1	1	4	4	4	1	4	2	2	2	2	2	2	2	1	1	3	3	2	2	2	1	0	2	1	0	64	18
0	1	1	1	0	1	1	1	0	0	0	1	0	0	1	1	1	1	1	1	3	3	3	1	3	1	1	1	1	1	1	1	1	1	2	2	2	2	2	1	2	#NULL!	1	0	70	3.5
1	0	0	0	0	0	0	0	0	0	0	1	0	0	1	1	1	1	1	1	2	2	2	1	1	1	1	1	1	1	1	1	1	1	2	3	3	3	3	0	3	2	1	1	55	9
0	1	1	1	0	0	1	1	0	1	0	0	0	0	1	#NULL!	1	1	1	1	4	4	4	1	3	1	1	1	1	1	1	1	1	1	2	2	2	2	2	1	2	2	#NULL!	1	67	4
1	0	0	0	0	0	0	1	0	0	0	1	0	0	1	2	2	2	2	2	1	1	1	1	1	1	1	1	1	1	1	1	1	1	2	2	2	2	2	0	1	0	1	1	51	13
0	1	1	1	0	0	1	1	0	0	0	0	0	0	1	2	2	2	2	2	4	3	3	1	3	1	1	1	1	1	1	1	1	1	3	2	2	3	2	0	3	2	1	1	66	15
1	0	0	0	0	0	0	0	0	0	0	0	0	0	0	3	2	3	2	3	3	3	3	1	4	1	1	1	1	1	1	1	1	1	4	4	4	4	5	1	4	0	1	1	51	10
1	0	0	0	0	0	0	0	0	0	0	1	0	0	1	2	2	3	2	3	2	2	2	1	2	1	1	1	1	1	1	1	1	1	4	5	5	4	5	0	4	0	1	1	54	0
1	0	0	0	0	0	0	0	0	0	0	1	0	0	1	3	2	3	2	3	3	4	3	1	4	1	1	1	1	1	1	1	1	1	4	4	4	3	3	0	2	2	1	1	56	7
1	0	0	0	0	0	0	1	0	1	1	1	0	0	1	2	2	2	2	2	3	2	1	3	3	1	1	1	1	1	1	1	1	1	3	2	2	2	2	1	4	2	1	1	54	6
1	1	0	1	0	0	0	0	0	0	1	1	0	0	0	3	3	4	3	4	3	4	2	3	4	3	2	4	3	2	3	4	3	4	4	5	4	5	4	0	1	0	1	1	58	4
0	1	0	1	0	0	0	0	0	0	0	1	0	1	0	3	2	3	2	3	4	3	4	3	4	3	3	3	3	3	3	2	3	1	3	4	2	2	3	1	2	2	1	1	57	5
0	1	0	1	0	0	1	1	0	1	1	0	0	0	1	3	2	3	4	2	3	4	2	2	2	2	2	2	2	3	2	2	3	2	5	4	4	5	4	0	1	2	0	0	57	10
1	0	0	0	0	0	0	0	0	1	0	1	0	1	1	2	2	2	2	2	4	3	4	3	4	4	2	2	2	1	1	1	11	1	2	2	2	2	2	1	4	2	0	#NULL!	#NULL!	#NULL!
0	1	1	1	0	0	1	1	0	0	1	1	0	0	1	2	2	2	2	2	4	4	4	2	4	4	4	4	2	2	1	1	1	1	2	2	2	2	2	1	2	2	0	0	60	3
1	1	0	0	0	1	0	0	0	1	1	0	0	0	1	2	3	2	4	2	3	2	1	1	4	1	2	1	1	2	1	1	1	1	3	4	3	4	4	#NULL!	1	0	1	#NULL!	53	7
1	0	0	0	0	0	0	0	0	0	1	0	1	1	0	3	2	4	2	3	3	1	1	1	4	1	1	1	1	1	1	1	1	1	4	4	5	4	5	0	2	0	0	1	51	6
0	1	1	1	0	1	1	1	0	1	1	1	0	0	1	2	1	2	2	2	4	3	4	2	4	1	2	2	2	2	1	1	1	1	4	4	3	3	3	0	2	2	1	0	55	5
1	0	0	0	0	0	0	0	0	0	0	0	1	0	1	2	2	2	2	2	4	2	3	1	4	1	1	2	1	1	1	1	1	1	5	5	5	5	5	0	1	0	0	1	53	6
0	0	0	#NULL!	1	0	1	1	1	1	0	0	1	1	0	3	3	3	3	3	4	4	4	2	4	1	2	2	1	1	#NULL!	1	1	1	3	3	3	3	3	1	3	2	1	0	51	3
1	1	1	1	0	1	1	1	0	1	1	1	0	0	1	2	2	2	2	2	2	2	2	1	4	1	2	2	1	1	1	1	1	1	4	4	4	4	4	0	1	0	1	1	55	10
1	0	0	0	0	0	0	0	0	0	0	1	0	0	1	3	3	2	3	3	4	3	2	3	2	3	3	2	3	1	1	1	1	1	4	5	4	5	4	0	1	2	1	1	52	10
0	1	1	1	1	1	1	1	1	0	1	0	0	0	1	2	2	2	2	2	3	2	3	1	3	1	1	1	1	1	1	1	1	1	4	3	3	4	3	0	3	4	1	0	51	6
0	1	1	1	0	0	1	1	1	0	0	0	0	0	1	2	#NULL!	2	2	2	3	4	3	4	3	4	3	4	3	4	3	4	4	2	2	2	2	2	2	1	4	2	1	0	73	10
0	0	1	1	0	1	1	1	0	0	0	1	0	0	1	2	2	2	2	2	3	3	3	1	2	2	2	2	2	1	1	1	1	1	3	4	3	3	3	1	4	1	1	0	63	7
0	1	1	1	0	0	1	1	0	0	0	1	0	0	1	2	2	2	2	2	3	3	3	1	4	1	1	1	1	1	1	1	1	1	2	2	2	2	2	1	4	2	0	0	61	8
1	0	0	0	0	0	0	0	0	1	1	1	0	0	1	2	2	2	2	2	2	2	2	1	4	1	1	1	1	1	1	1	1	1	3	2	2	2	2	1	2	2	0	1	51	6
1	0	0	0	0	0	0	0	0	0	0	0	0	0	1	4	4	4	3	4	3	3	3	2	4	1	1	2	1	1	1	1	1	1	3	3	3	3	3	0	2	0	1	1	51	4
0	1	1	1	1	0	1	1	1	1	1	1	0	0	1	4	4	4	4	4	4	4	4	3	2	2	2	2	2	2	1	1	1	1	4	2	2	2	2	1	2	2	0	0	61	12
1	1	1	1	0	0	1	1	0	0	1	1	1	0	1	2	3	2	3	2	4	3	4	4	2	3	4	2	3	4	3	4	3	4	4	5	4	5	4	1	1	2	1	1	51	10
0	1	1	1	1	0	1	1	0	1	0	1	0	1	1	3	4	3	4	3	4	4	3	4	3	3	4	2	4	3	4	3	4	3	5	4	5	4	5	1	1	2	0	0	63	3
1	0	0	0	0	0	0	0	0	0	0	0	0	1	0	3	3	3	3	3	3	2	2	2	2	2	1	1	1	1	1	1	1	1	4	4	4	4	4	1	4	2	#NULL!	1	51	8
1	0	0	0	0	0	0	0	0	0	0	0	0	0	1	2	2	2	2	2	3	3	3	1	4	1	1	1	1	1	1	1	1	1	4	4	4	4	4	0	1	2	1	1	52	4
0	1	1	1	0	1	1	1	0	0	0	1	0	0	1	3	3	3	2	3	3	4	3	4	3	3	2	1	2	2	2	1	1	1	3	2	2	2	2	#NULL!	#NULL!	2	1	0	71	10
1	1	1	1	0	1	1	1	0	0	0	0	1	0	0	1	1	1	1	1	2	3	3	1	3	1	2	1	1	1	1	2	1	1	3	3	4	3	3	1	1	2	1	1	56	10
0	1	1	1	0	0	1	1	1	0	0	1	0	0	1	1	1	1	1	1	4	3	1	3	1	1	1	1	1	1	1	1	1	1	2	2	2	2	2	0	2	#NULL!	1	#NULL!	64	7
1	0	0	0	0	0	0	0	0	1	1	0	0	0	1	1	1	1	1	1	3	3	3	1	3	1	1	1	1	1	1	1	1	1	3	2	2	2	2	0	3	2	1	1	67	4
0	1	1	1	1	1	1	1	1	1	1	0	0	0	1	2	3	2	3	2	3	2	2	1	4	1	1	1	1	1	1	1	1	1	3	3	3	3	4	1	2	1	0	0	68	9
0	1	1	1	1	0	1	1	1	0	0	1	0	0	1	1	1	1	1	1	4	4	4	2	4	1	2	2	2	2	1	1	1	1	2	2	2	2	2	0	1	2	0	0	73	10
1	0	0	0	0	0	0	0	0	1	0	1	0	1	1	2	2	3	2	2	2	2	2	1	2	1	1	1	1	1	1	1	1	1	2	2	2	2	2	1	2	2	1	1	55	7
1	0	0	0	0	0	0	0	0	0	0	1	0	1	0	2	3	3	3	2	3	2	3	1	2	1	1	1	1	1	1	1	1	1	3	3	3	3	3	0	1	#NULL!	1	1	50	1
0	1	1	1	0	1	1	1	1	1	1	0	0	0	1	1	1	1	1	1	4	4	3	1	3	2	2	2	2	2	1	1	1	1	2	2	2	2	1	0	4	2	1	0	75	9
1	0	1	0	0	0	1	1	0	0	0	1	0	0	1	2	2	2	2	2	3	3	3	1	2	1	1	1	1	1	1	1	1	1	3	2	2	2	2	1	4	2	0	1	56	7
0	0	1	1	0	1	1	1	0	1	0	0	0	1	0	2	2	2	2	2	4	4	4	1	4	2	2	2	2	1	1	1	1	1	2	3	2	3	2	0	1	2	1	#NULL!	59	4
0	0	1	1	0	1	1	1	0	1	1	0	0	1	0	2	2	2	2	2	2	3	3	1	3	1	1	1	1	1	1	1	1	1	3	3	3	3	3	1	1	2	0	0	76	18
1	0	0	0	0	0	0	1	0	0	0	1	0	0	1	2	2	2	2	2	2	2	1	2	1	1	1	1	1	1	1	1	1	1	3	3	3	3	3	0	4	2	1	1	56	15
0	1	1	1	0	0	1	1	0	1	0	0	0	0	1	1	1	1	1	1	2	2	2	1	2	1	1	1	1	1	1	1	1	1	2	2	2	2	2	0	2	1	0	0	51	6
0	1	1	1	0	1	1	1	1	0	0	1	0	0	1	1	1	1	1	1	4	4	4	1	4	1	1	1	1	1	1	1	1	1	2	2	2	2	1	0	1	2	1	0	70	9
0	1	1	1	0	0	1	1	0	1	1	1	0	0	1	1	1	1	1	1	4	4	4	2	4	2	2	2	2	2	1	1	1	1	2	2	2	2	2	1	4	2	0	0	66	7
1	0	0	0	0	0	0	1	0	1	1	1	0	0	1	1	1	1	1	1	2	2	2	1	2	1	1	1	1	1	1	1	1	1	2	2	2	2	2	0	1	#NULL!	1	1	56	4
0	1	1	1	0	0	1	1	0	1	1	1	0	0	1	2	3	2	2	3	4	2	4	2	4	2	2	2	4	3	1	1	1	1	#NULL!	#NULL!	#NULL!	#NULL!	#NULL!	1	4	2	1	0	59	13
1	0	1	1	1	0	0	0	0	0	0	0	0	0	1	3	3	2	3	2	3	3	3	1	3	1	1	1	1	1	1	1	1	1	3	3	3	3	3	1	1	2	1	1	54	5
1	1	1	1	0	0	1	1	0	0	0	1	0	0	1	3	4	3	3	4	3	3	3	1	3	1	1	1	1	1	1	1	1	1	3	3	2	2	2	0	2	2	1	1	58	9
1	1	1	1	0	1	0	1	0	0	0	0	0	0	1	2	2	2	2	2	3	2	2	1	2	1	1	1	1	1	1	1	1	1	2	2	2	3	2	1	0	0	1	1	51	16
1	0	0	0	0	0	1	0	0	1	1	0	1	1	0	2	2	2	2	2	2	1	1	1	1	1	1	1	1	1	1	1	1	1	2	2	2	2	2	0	#NULL!	#NULL!	1	1	52	17
0	1	1	1	0	0	1	1	0	0	0	1	0	0	1	1	1	1	1	1	4	4	4	2	4	2	2	2	2	2	2	1	1	1	2	1	1	1	1	0	2	4	0	0	23	9
0	1	1	0	0	0	0	1	0	0	0	0	0	0	1	2	2	2	2	2	4	3	3	1	4	1	1	1	1	1	1	1	1	1	2	2	2	2	2	0	4	2	#NULL!	0	61	19
0	1	1	1	1	1	1	1	1	1	1	0	0	0	1	1	1	1	1	1	4	4	4	2	4	1	1	1	1	1	1	1	1	1	2	2	2	1	2	0	2	2	0	0	73	19
1	0	0	0	0	0	0	0	0	0	0	0	1	0	1	3	3	3	3	3	2	2	2	1	2	1	1	1	1	1	1	1	1	1	2	2	3	2	2	0	4	0	1	1	50	6
1	0	0	0	0	0	0	0	0	0	0	0	0	1	1	2	2	2	2	2	3	3	3	1	3	1	1	1	1	1	1	1	1	1	2	2	2	2	2	0	4	4	1	1	51	10
0	0	0	1	0	0	1	1	0	0	0	1	0	0	1	#NULL!	2	2	2	2	3	2	3	1	4	1	1	1	1	1	1	1	1	1	3	3	2	2	2	#NULL!	4	1	1	#NULL!	63	4
1	0	0	0	0	0	0	0	0	1	1	1	0	1	0	3	2	1	2	1	4	4	4	2	4	2	1	2	2	3	1	1	1	1	4	3	4	4	4	1	4	2	1	#NULL!	63	13
0	0	1	1	0	0	1	0	1	0	0	0	0	0	0	1	1	1	1	1	4	4	4	2	4	2	2	2	2	2	2	1	1	1	2	2	2	2	2	0	3	2	0	0	64	16
1	1	1	1	0	0	1	1	0	0	0	0	0	1	1	2	2	2	2	2	3	3	3	1	4	1	1	1	1	1	1	1	1	1	3	3	3	3	3	1	4	2	1	1	55	10
1	0	0	0	0	0	0	0	0	0	0	0	0	0	1	1	2	2	2	2	2	2	2	1	2	1	1	1	1	1	1	1	1	1	3	2	3	2	3	1	4	2	0	1	56	19
0	1	1	1	0	0	1	1	0	1	1	1	0	0	1	1	1	1	1	1	4	4	4	1	4	1	1	1	1	1	1	1	1	1	2	2	2	2	2	0	1	2	1	0	69	4
0	1	1	1	0	1	0	1	0	1	1	1	0	1	1	1	1	1	1	1	3	3	3	2	2	2	1	1	1	1	1	1	1	1	2	2	2	2	2	0	2	2	1	0	65	7
0	1	1	1	0	1	1	1	0	1	1	0	0	1	1	2	2	2	2	2	2	2	2	1	2	2	2	2	2	2	2	2	1	1	2	2	2	2	2	0	0	2	0	0	60	5
1	0	0	0	0	0	0	0	0	0	0	1	0	0	1	2	2	2	2	2	2	2	1	2	1	1	1	1	1	1	1	1	1	1	3	3	3	3	3	1	3	2	1	1	51	19
0	1	1	1	0	0	1	1	0	1	1	1	0	0	1	2	2	2	2	2	3	4	3	2	3	1	1	1	1	1	1	1	1	1	2	2	2	2	2	0	1	2	#NULL!	0	58	10
0	1	1	1	0	0	1	1	0	1	1	0	0	0	1	3	3	2	2	2	2	2	2	1	2	1	2	1	1	1	1	1	1	1	3	2	3	3	3	1	0	1	#NULL!	1	53	6
1	0	1	1	0	1	1	1	0	1	1	1	0	1	1	1	2	1	2	1	3	2	3	1	3	1	1	2	1	2	1	1	1	1	4	3	3	3	3	0	0	2	0	1	55	2
1	0	1	1	0	1	1	1	0	0	0	0	1	0	1	2	2	2	2	2	3	3	3	1	3	1	2	2	2	2	1	1	1	1	3	3	3	3	3	1	0	2	1	1	57	8
1	0	0	0	0	0	0	0	0	0	0	0	0	0	1	2	2	2	2	2	1	1	1	1	1	1	1	1	1	1	1	1	1	1	3	3	3	3	3	0	2	2	1	1	51	5
0	1	1	1	1	0	1	1	0	0	0	0	1	0	0	2	3	2	2	2	3	3	2	1	3	2	2	2	2	1	1	1	1	1	3	3	2	2	2	0	4	2	1	1	57	6
0	0	0	1	0	1	1	1	0	0	0	1	0	0	1	2	3	2	3	2	3	3	3	1	4	1	1	2	1	2	1	1	1	1	3	2	4	3	3	0	4	2	1	0	56	5
1	1	1	1	0	0	1	1	0	1	1	1	0	0	1	2	2	2	2	3	2	4	3	3	3	1	1	1	1	1	1	1	1	1	4	4	4	4	4	1	4	2	0	1	54	16
1	0	0	0	0	0	0	0	0	0	0	0	0	0	1	2	2	2	2	2	3	2	3	1	3	1	1	1	1	1	1	1	1	1	4	3	4	4	3	0	1	2	0	1	58	6
0	1	1	1	1	0	1	1	0	1	0	1	0	0	1	2	2	2	2	2	4	4	4	1	4	2	2	2	2	2	1	1	1	1	3	2	2	2	2	0	4	2	#NULL!	0	72	13
1	0	0	0	0	0	0	0	0	1	1	1	0	0	1	2	2	2	2	2	4	4	4	1	4	1	1	1	1	1	1	1	1	1	3	3	3	3	3	0	1	4	1	1	51	7
1	1	1	0	1	0	0	0	0	0	0	0	0	0	1	2	2	2	2	2	3	3	3	1	3	1	1	1	1	1	1	1	1	1	3	3	3	3	3	1	4	2	1	1	53	4
1	0	0	0	0	0	0	0	0	1	1	0	0	0	1	2	3	2	3	2	1	1	1	1	1	1	1	1	1	1	1	1	1	1	3	3	3	3	3	0	1	0	1	1	50	10
1	0	0	0	0	0	0	0	0	0	0	1	0	0	1	2	2	2	2	2	2	2	2	1	2	1	1	1	1	1	1	1	1	1	2	2	2	2	2	0	4	2	0	1	58	10
1	1	1	1	0	0	1	1	0	0	0	1	0	1	1	2	2	2	2	2	4	3	3	1	3	1	1	1	1	1	1	1	1	1	3	2	2	2	2	1	4	4	1	1	59	10
0	1	1	1	0	0	1	1	0	0	0	1	0	0	1	2	2	2	2	2	3	3	3	1	4	1	1	1	1	1	1	1	1	1	2	2	2	2	2	0	2	2	0	0	56	5
1	0	0	0	0	0	0	0	0	0	0	0	0	0	1	2	2	2	2	2	4	3	3	1	4	1	1	1	1	1	1	1	1	1	3	3	3	3	3	1	4	2	1	1	53	4
1	0	1	0	0	1	0	1	0	0	0	1	0	0	1	2	2	2	2	2	4	3	3	1	4	1	1	1	1	1	1	1	1	1	2	3	3	3	3	0	4	4	1	1	57	5
1	0	0	0	1	0	0	1	0	0	0	0	0	0	1	2	2	2	2	2	2	2	2	1	1	1	1	1	1	1	1	1	1	1	3	2	2	2	2	1	0	2	1	1	57	6
0	1	1	1	1	0	1	1	0	0	0	0	0	0	1	3	3	3	3	3	3	3	3	1	4	2	2	2	2	2	1	1	1	1	3	2	3	2	3	1	2	1	0	0	59	3
0	1	1	1	0	1	1	1	0	0	0	1	0	0	1	2	2	2	3	3	2	2	2	1	2	1	1	1	1	1	1	1	1	1	3	2	2	2	2	1	4	2	0	0	61	7
1	0	0	0	0	0	0	0	0	0	0	0	1	1	0	2	2	2	2	2	3	4	4	1	4	1	1	2	2	2	1	1	1	1	2	2	2	2	2	0	2	4	#NULL!	1	59	4
1	0	0	0	0	0	0	0	0	0	0	0	0	0	1	2	2	2	2	2	3	3	3	1	4	1	1	1	1	1	1	1	1	1	2	2	2	2	2	0	4	2	1	1	55	15
0	0	0	1	0	0	1	1	0	0	0	1	0	0	1	2	2	2	2	2	3	3	3	1	4	1	1	1	1	1	1	1	1	1	3	3	2	2	2	0	4	2	1	1	60	9
1	0	1	1	0	0	1	1	0	0	0	0	0	0	1	2	3	3	2	2	3	4	2	4	1	1	1	1	1	1	1	1	1	1	2	2	2	2	2	0	0	2	1	1	59	13
0	0	0	1	0	0	1	1	0	1	1	1	0	0	1	2	2	2	2	2	2	2	2	1	2	1	1	1	1	1	1	1	1	1	2	2	2	2	2	0	4	2	#NULL!	0	52	6
1	0	0	0	1	0	0	0	0	0	0	0	0	0	1	2	2	2	2	2	2	3	2	2	3	2	2	1	1	1	1	1	1	1	3	3	3	3	3	1	2	2	1	1	57	10
0	1	1	1	0	0	1	1	0	0	0	1	0	0	1	2	2	2	2	2	3	3	3	1	4	1	1	1	1	1	1	1	1	1	2	2	2	2	2	1	4	2	0	0	59	8
0	1	0	0	0	0	1	1	0	0	0	1	0	0	1	2	2	2	2	2	3	3	2	1	3	1	1	1	1	1	1	1	1	1	2	2	2	2	2	1	1	2	1	1	58	6
1	0	0	0	0	0	0	0	0	0	0	0	0	0	1	1	2	3	4	1	1	1	1	1	2	1	1	2	1	2	1	1	1	1	1	2	3	4	1	1	0	0	1	1	49	17
1	0	0	0	0	0	0	1	0	0	0	1	0	0	1	3	2	2	2	2	2	2	2	1	1	1	1	1	1	1	1	1	1	1	3	3	3	3	3	1	1	2	1	1	58	5
1	0	0	0	0	0	0	0	0	0	0	0	0	1	1	2	2	2	2	2	4	3	4	1	4	1	1	1	1	1	1	1	1	1	4	3	3	3	3	0	2	2	1	0	57	3
1	0	0	0	0	0	0	0	0	0	0	0	1	1	1	3	2	2	3	2	3	2	3	1	1	1	1	1	1	1	1	1	1	1	3	3	3	2	2	#NULL!	1	2	1	0	51	4
1	0	0	0	0	0	0	0	0	0	0	0	1	1	0	3	2	3	2	2	2	2	2	1	3	1	1	1	1	1	1	1	1	1	3	4	3	4	3	0	4	0	0	1	59	3
0	0	0	0	0	1	0	1	0	1	0	1	0	1	1	3	3	4	3	4	4	3	3	1	1	2	2	1	2	2	1	1	1	1	3	4	3	4	4	0	2	2	1	0	58	7
0	1	1	1	0	1	1	1	0	1	1	1	0	1	0	2	2	2	2	2	4	2	4	4	3	4	3	4	2	2	3	2	2	2	4	5	4	5	4	1	1	2	0	0	73	6
1	1	1	1	0	0	1	1	0	1	1	1	0	1	1	2	3	2	3	2	2	2	2	1	4	1	2	2	2	2	2	1	1	1	4	4	4	3	3	1	2	2	1	1	63	4
1	0	0	0	0	0	0	0	0	0	0	1	0	1	1	3	2	3	3	3	3	2	3	3	3	4	3	3	1	2	2	1	1	2	4	4	3	4	4	0	0	2	1	1	600	5
1	0	0	0	0	0	1	1	0	1	1	1	0	0	0	3	2	3	2	3	4	3	2	3	4	2	3	2	4	#NULL!	2	3	4	3	3	4	3	4	4	1	1	0	1	0	67	10
1	0	0	0	0	0	0	0	0	0	0	1	0	0	1	3	3	4	3	3	4	3	4	2	4	1	2	1	1	1	1	1	1	1	4	4	4	4	4	1	1	0	1	1	52	8
0	1	1	1	1	0	1	1	0	1	1	1	1	0	1	1	1	1	1	1	4	4	4	2	4	2	2	1	1	1	1	1	1	1	4	2	2	2	2	1	2	#NULL!	0	0	74	10
1	0	0	0	0	0	0	0	0	0	0	0	0	0	1	3	2	2	3	2	3	2	3	1	3	1	1	1	1	1	1	1	1	1	4	4	4	4	4	0	4	0	#NULL!	1	50	8
1	1	1	1	0	0	0	1	0	0	0	1	0	0	1	2	3	3	2	3	3	3	4	1	4	#NULL!	1	2	1	2	1	1	1	1	4	4	3	4	4	1	4	2	1	1	57	4
0	0	0	0	0	0	0	0	0	0	0	0	0	0	0	3	3	3	3	3	3	3	3	1	3	1	1	1	1	1	1	1	1	1	4	4	4	4	4	0	1	2	0	0	61	3
1	0	0	0	0	0	0	0	0	0	0	0	1	0	1	2	2	2	2	2	1	1	1	1	1	1	1	1	1	1	1	1	1	1	5	5	5	5	5	0	4	0	1	1	51	3
1	0	0	0	0	0	0	0	1	1	1	1	0	1	1	1	1	1	1	1	4	4	4	4	3	4	4	4	4	4	3	2	2	2	2	#NULL!	1	2	2	0	4	3	0	0	73	25
0	1	1	1	1	0	1	1	1	1	1	0	0	0	1	2	2	2	2	2	3	2	2	1	3	2	2	2	2	2	1	1	1	1	2	2	2	2	2	0	2	2	0	0	74	5
0	1	1	1	0	1	1	1	0	0	0	1	0	0	1	2	2	2	2	2	2	2	2	1	2	1	1	1	1	1	1	1	1	1	3	2	2	3	2	1	2	2	1	0	57	10
0	1	1	1	0	1	1	1	0	0	0	1	0	0	1	2	2	2	2	2	3	2	2	1	3	2	2	2	2	2	1	1	1	1	2	2	2	2	2	1	#NULL!	2	0	0	71	9
1	0	0	0	0	0	0	0	0	0	0	0	0	0	1	3	3	2	3	2	3	2	3	1	2	1	1	1	1	1	1	1	1	1	3	3	3	3	3	1	2	0	1	1	50	14
1	0	0	0	0	0	0	1	0	0	0	1	0	0	0	2	2	2	2	2	2	2	2	1	2	1	1	1	1	1	1	1	1	1	2	2	2	2	2	1	2	2	1	1	63	4
0	1	1	1	0	0	1	1	0	0	0	1	0	0	1	3	2	3	2	3	2	2	3	2	3	2	3	2	3	2	3	2	2	2	2	2	2	2	2	0	0	2	1	#NULL!	65	10
1	0	0	0	0	0	0	0	0	0	0	1	0	0	1	2	2	2	2	2	2	3	2	1	3	1	1	1	1	1	1	1	1	1	2	2	2	2	2	1	2	2	1	1	53	17
1	0	1	1	0	1	0	1	0	0	0	1	0	0	1	1	1	1	1	1	3	3	3	1	3	1	1	1	1	1	1	1	1	1	3	3	3	3	3	0	4	2	#NULL!	0	56	9
1	1	1	1	0	0	0	1	0	0	0	1	0	0	1	3	3	3	3	3	1	1	1	1	1	1	1	1	1	1	1	1	1	1	4	4	4	4	4	1	2	0	0	#NULL!	50	17
1	0	0	0	0	1	0	0	0	0	0	1	0	0	1	3	2	2	3	2	3	3	3	1	1	1	1	1	1	1	1	1	1	1	4	3	3	3	3	0	5	2	0	1	60	7
1	0	1	1	0	0	0	1	0	0	0	0	1	0	1	3	3	3	3	3	1	1	2	1	2	1	2	2	2	1	1	1	1	1	3	3	3	3	3	0	4	2	1	1	50	13
1	0	1	1	1	1	1	1	0	0	0	0	1	0	0	2	2	2	2	2	2	2	2	1	2	1	1	1	1	1	1	1	1	1	2	2	2	2	2	0	0	2	1	1	60	5
0	1	1	1	0	1	1	1	0	1	1	1	0	1	1	2	2	2	2	2	2	2	2	1	2	1	1	1	1	1	1	#NULL!	1	1	3	2	2	2	2	0	4	2	1	1	57	8
1	0	0	0	0	0	0	0	0	0	0	1	0	0	1	2	2	2	2	2	3	3	3	1	2	2	2	2	2	2	1	1	1	1	2	3	2	2	2	0	2	2	0	1	52	3
1	0	1	1	1	0	1	1	0	1	1	1	0	0	1	3	2	3	2	3	3	3	3	1	2	1	1	1	1	1	1	1	1	1	3	2	2	2	2	1	1	0	0	1	56	7
1	0	0	0	0	1	0	0	0	0	0	0	1	0	1	3	2	3	2	2	4	3	2	1	3	1	1	1	1	1	1	1	1	1	3	4	3	3	3	1	2	2	1	1	55	8
1	0	0	0	0	1	0	0	0	0	0	1	0	0	1	2	2	2	3	3	1	1	1	1	1	1	1	1	1	1	1	1	1	1	2	2	2	2	2	0	2	0	#NULL!	1	50	7
1	0	0	0	0	0	0	0	0	0	0	1	0	0	1	1	1	1	1	1	3	3	3	1	3	1	1	2	2	2	1	1	1	1	2	2	2	2	2	0	2	2	1	1	68	6
0	1	1	1	1	0	1	1	0	0	0	0	0	0	0	1	1	1	1	1	3	3	3	1	3	1	1	1	1	1	1	1	1	1	2	2	2	2	2	0	5	2	0	0	73	8
1	0	0	0	0	0	0	0	0	0	0	1	0	0	1	2	2	2	2	2	3	3	3	1	2	1	1	1	1	1	1	1	1	1	2	2	2	2	2	1	1	0	1	1	57	15
0	1	1	1	0	1	1	1	0	0	0	0	0	0	1	2	2	2	2	2	3	3	3	1	3	1	1	1	1	1	1	1	1	1	2	2	2	2	2	0	4	2	1	0	71	12
0	1	1	1	0	1	1	1	0	0	0	1	0	0	1	1	1	1	1	1	3	3	3	1	3	1	1	1	1	1	1	1	1	1	2	2	2	2	2	0	4	2	1	0	73	14
0	1	1	1	0	0	1	1	0	0	0	0	0	1	0	2	2	2	2	2	2	3	3	1	3	1	1	2	2	2	2	1	1	1	2	2	2	2	2	1	2	2	#NULL!	0	60	19
0	1	1	1	1	0	1	1	0	1	1	1	0	1	1	2	2	2	2	2	3	3	3	1	4	1	1	1	1	1	1	1	1	1	3	3	2	2	2	0	1	2	#NULL!	0	58	10
1	0	0	0	0	0	0	0	0	0	0	0	0	0	1	2	2	2	2	2	4	4	4	1	4	1	1	1	1	1	1	1	1	1	4	3	3	3	3	1	2	2	0	1	56	7
1	0	1	1	1	0	1	1	1	1	1	1	0	1	1	2	2	2	2	2	4	4	4	1	4	1	1	1	1	1	1	1	1	1	3	3	3	3	3	1	5	2	1	1	52	8
1	0	0	0	0	0	0	0	0	0	0	0	0	0	1	3	2	2	2	2	3	3	3	1	3	1	1	1	1	1	1	1	1	1	2	2	2	2	2	0	4	4	1	1	54	10
1	0	1	1	0	1	0	1	0	0	0	1	0	0	1	2	2	2	2	2	3	3	3	1	4	1	1	1	1	1	1	1	1	1	3	3	2	3	3	1	4	2	1	1	53	4
1	0	0	0	0	0	0	0	0	0	0	1	0	0	1	3	3	3	3	3	4	4	3	1	4	1	1	1	1	1	1	1	1	1	3	3	3	3	3	1	1	4	1	1	56	8
1	0	0	0	0	0	0	0	0	0	0	1	0	0	1	3	4	3	3	3	3	3	2	3	4	1	1	1	1	1	2	1	1	1	4	4	4	3	4	#NULL!	2	0	1	1	51	3
1	0	0	0	0	0	0	0	0	0	0	0	0	0	1	2	3	2	3	2	3	3	3	2	3	2	2	2	1	1	1	1	1	1	4	4	4	4	4	#NULL!	2	0	1	1	51	7
0	1	1	1	1	1	1	1	1	0	1	0	1	1	0	3	3	3	3	3	4	4	4	1	1	1	1	1	1	1	1	1	1	1	4	4	4	5	5	1	4	4	0	0	61	1
0	1	1	1	0	#NULL!	0	1	1	0	1	0	0	0	1	2	2	2	2	2	4	3	3	1	4	1	2	2	2	2	1	1	1	1	2	2	2	2	2	1	1	2	#NULL!	0	63	6
1	0	0	0	1	0	0	0	0	1	1	1	0	1	1	3	3	3	3	3	4	2	3	1	4	1	1	1	1	1	1	1	1	1	3	3	3	2	3	0	2	2	1	1	63	7
0	0	0	0	0	0	0	0	0	0	0	1	0	0	1	2	2	2	2	2	3	3	3	1	3	1	1	1	1	1	1	1	1	1	2	2	2	2	2	0	0	2	#NULL!	1	54	11
1	0	0	0	0	0	1	1	0	0	0	0	0	0	1	2	2	3	4	3	3	3	3	1	4	1	1	1	1	1	1	1	1	1	2	2	2	2	2	0	4	2	1	1	65	13
1	1	1	1	0	1	1	1	0	1	0	0	0	0	2	2	2	2	2	2	4	4	4	1	4	2	2	2	2	2	1	1	1	1	2	2	2	2	2	0	4	2	1	1	59	6
1	0	0	0	0	1	0	0	0	0	1	0	0	1	0	2	2	2	2	2	3	3	3	1	4	1	1	1	1	1	1	1	1	1	3	4	3	4	3	0	4	4	0	1	65	6
1	0	0	0	0	0	0	0	0	0	0	0	0	0	1	2	2	2	2	2	3	4	4	1	4	1	1	1	1	1	1	1	1	1	3	2	2	3	3	1	4	2	#NULL!	1	69	7
0	1	1	1	0	0	1	1	0	0	0	1	0	0	1	2	2	2	2	2	3	4	3	1	4	1	1	1	1	1	1	1	1	1	3	4	3	3	4	0	2	2	1	0	69	7
1	0	0	0	0	0	0	0	0	1	1	1	0	0	1	2	2	2	2	2	3	4	3	2	4	2	2	2	2	2	1	1	1	1	3	3	3	3	3	0	0	0	0	1	53	7
0	1	1	1	0	0	1	1	0	0	0	0	1	1	0	2	2	2	2	2	3	3	3	1	4	1	1	1	2	2	2	1	1	1	3	2	2	2	2	1	2	1	1	0	63	8
0	1	1	1	0	0	1	1	0	0	0	1	0	0	1	3	3	3	3	3	3	3	3	1	4	1	1	1	1	1	1	1	1	1	3	2	2	2	2	0	4	2	0	0	60	6
1	0	0	0	0	0	0	0	0	0	0	1	0	0	1	2	2	2	2	2	2	2	2	1	2	1	1	1	1	1	1	1	1	1	3	3	3	3	3	1	1	2	1	0	56	4
1	1	1	1	0	0	0	0	0	0	0	1	0	0	0	2	2	1	3	#NULL!	2	2	2	1	4	2	3	2	1	2	1	1	1	1	5	3	1	3	4	0	2	0	1	1	64	8
0	1	1	1	0	1	0	1	0	0	0	1	0	0	1	1	1	1	1	1	3	3	3	1	3	1	1	1	1	1	1	1	1	1	2	2	2	2	2	0	1	2	1	0	71	12
1	0	0	0	0	0	0	0	0	0	0	0	0	0	1	2	2	2	2	3	2	2	2	1	1	1	1	1	1	1	1	1	1	1	2	3	3	3	3	1	2	0	#NULL!	1	63	17
0	1	1	1	0	0	0	1	0	1	1	1	0	0	1	2	2	2	2	2	2	2	2	#NULL!	1	2	1	1	1	1	1	1	1	1	3	3	3	3	3	1	2	#NULL!	1	0	53	6
1	0	0	0	1	0	0	0	0	0	0	0	0	0	1	2	2	2	2	2	1	1	1	1	1	1	1	1	1	1	1	1	1	1	4	4	4	4	4	#NULL!	3	0	1	1	50	18
1	0	0	0	0	0	0	0	0	0	0	1	0	0	1	2	2	2	2	2	2	2	2	1	2	1	1	1	1	1	1	1	1	1	2	3	3	3	3	1	2	0	1	1	52	19
0	1	1	1	0	1	0	1	0	0	0	1	0	0	1	2	2	2	2	2	3	2	2	1	2	1	1	1	1	1	1	1	1	1	2	2	2	2	2	1	0	2	0	0	65	11
1	0	0	0	0	1	0	1	0	1	1	1	0	0	1	1	1	1	1	1	4	3	4	1	3	1	1	1	1	1	1	1	1	1	2	2	2	2	2	0	3	2	1	1	64	14
1	0	0	0	0	0	0	1	0	0	0	0	0	0	1	2	2	2	2	2	3	3	3	1	2	1	1	1	1	1	1	1	1	1	2	2	2	2	2	1	2	#NULL!	1	1	58	9
1	0	0	0	0	0	0	1	0	0	0	0	0	0	1	2	2	2	2	2	3	3	3	1	3	2	2	2	2	1	1	1	1	1	2	3	3	3	3	1	4	2	1	1	61	14
0	1	1	1	0	0	0	1	0	0	0	0	0	0	1	2	2	2	2	2	3	3	3	1	3	1	1	1	1	1	1	1	1	1	3	3	3	3	3	1	3	2	1	0	57	11
1	0	0	0	0	0	0	1	0	0	0	0	0	0	1	2	2	2	2	2	2	2	2	1	2	1	1	1	1	1	1	1	1	1	2	2	2	2	2	0	0	2	1	1	55	19
0	1	1	1	0	1	1	1	1	0	0	0	0	0	1	3	2	2	2	2	2	2	2	1	1	1	1	1	1	1	1	1	1	1	#NULL!	2	2	2	2	0	1	2	#NULL!	0	63	4
1	0	0	0	0	0	0	0	0	0	0	0	0	0	1	2	2	2	2	2	2	2	2	1	3	1	1	1	1	1	1	1	1	1	3	2	2	2	2	0	4	4	1	1	58	15
1	0	0	0	0	1	0	0	0	0	0	0	0	0	1	2	2	2	2	2	3	3	3	1	2	1	1	1	1	1	1	1	1	1	3	2	2	2	2	0	0	2	0	1	60	8
1	0	0	0	0	0	0	0	0	0	0	0	1	1	0	2	2	3	2	3	3	3	3	1	4	1	1	1	1	1	1	1	1	1	2	2	2	2	2	0	4	4	1	0	57	5
0	1	1	1	1	0	1	1	1	1	1	1	0	0	1	2	2	2	2	2	4	3	3	1	4	1	1	1	1	1	1	1	1	1	3	2	2	2	2	0	2	2	0	0	63	7
1	0	0	0	0	1	0	0	0	0	0	1	0	0	1	3	2	3	2	3	4	4	3	1	4	1	1	1	1	1	1	1	1	1	4	3	4	3	4	1	4	2	1	1	59	5
0	1	1	1	0	0	1	0	1	1	1	0	0	0	1	2	2	2	2	2	3	3	3	1	2	1	1	1	1	1	1	1	1	1	2	2	2	2	2	0	2	2	0	#NULL!	58	11
1	0	0	0	0	0	1	0	0	0	0	1	0	0	1	2	2	2	2	2	3	2	2	1	3	1	1	1	1	1	1	1	1	1	2	2	2	2	2	0	2	2	1	1	58	7
1	0	0	0	0	0	0	0	0	0	0	0	0	1	0	2	2	2	2	3	4	3	4	1	4	1	1	1	1	1	1	1	1	1	3	4	3	4	3	1	#NULL!	2	0	1	61	7
1	0	0	0	0	0	0	0	0	1	#NULL!	1	0	0	1	2	3	2	2	3	3	2	3	1	3	1	1	1	1	1	1	1	1	1	3	4	3	4	3	1	4	2	1	#NULL!	57	#NULL!
0	1	1	1	1	0	1	1	0	0	0	1	0	1	0	3	2	3	3	2	3	3	#NULL!	1	4	1	1	1	1	1	1	1	1	1	3	3	4	3	3	1	0	1	0	0	59	4
0	1	1	1	0	1	1	1	1	1	1	0	0	1	0	2	2	2	2	2	4	4	2	4	2	2	2	2	2	2	1	1	1	1	2	2	2	2	#NULL!	0	4	2	0	0	73	13
1	0	0	0	0	0	0	0	0	1	1	1	0	0	1	3	2	3	2	3	4	4	1	1	4	1	1	1	1	1	1	1	1	1	3	4	#NULL!	3	4	0	2	2	1	1	51	7
1	0	0	0	0	0	0	0	0	0	0	0	0	0	1	2	2	3	2	3	4	2	3	1	1	1	1	1	1	1	1	1	2	1	4	5	3	4	5	0	4	2	1	1	58	15
1	0	0	0	0	0	0	0	0	0	0	0	0	0	1	2	2	2	2	2	3	3	3	1	4	1	1	1	1	1	1	1	1	1	2	2	2	2	2	0	2	4	1	#NULL!	57	10
0	0	0	0	0	0	0	0	0	1	1	1	0	0	1	3	3	2	3	2	3	3	3	1	1	2	2	2	2	1	1	1	1	1	3	3	2	2	2	1	1	2	1	0	52	7
1	1	1	1	0	0	1	1	0	0	0	1	0	0	1	2	2	2	2	2	3	3	3	1	4	2	1	1	1	1	1	1	1	1	2	2	3	2	2	0	5	2	1	1	54	13
0	1	1	1	0	0	0	1	0	0	0	0	0	1	1	2	2	2	2	2	3	3	3	1	4	1	1	1	1	1	1	1	1	1	2	2	2	2	2	1	1	2	1	0	53	8
0	1	1	1	0	1	1	1	0	1	0	1	0	0	1	2	2	2	2	2	3	3	3	1	2	2	1	1	1	1	1	1	1	1	2	2	2	2	2	1	2	2	0	#NULL!	53	9
0	0	1	1	0	0	0	1	0	0	0	1	0	0	1	2	2	2	2	2	4	4	3	2	4	1	2	2	1	1	2	1	1	1	2	2	2	2	2	0	1	2	1	0	58	10
0	1	1	1	0	0	1	1	0	0	0	0	0	0	1	1	2	2	2	2	3	3	3	1	3	1	1	1	1	1	1	1	1	1	2	2	2	2	2	0	0	2	0	0	66	4
1	0	1	1	0	0	1	1	0	1	1	0	0	1	1	2	2	2	2	2	4	4	4	1	4	1	1	2	2	1	1	1	1	1	2	2	2	2	2	0	1	2	1	1	57	8
0	1	1	1	1	1	1	1	1	0	0	1	0	0	1	1	1	1	1	1	4	4	4	1	4	1	1	1	1	1	1	1	1	1	2	2	2	2	2	0	2	2	0	0	63	2
0	1	1	1	0	1	1	1	0	1	0	1	0	0	1	2	2	2	2	2	4	4	4	1	4	2	2	2	2	2	1	1	1	1	2	2	2	2	2	1	1	2	0	0	65	2
1	1	1	1	0	0	1	1	1	1	1	1	0	0	1	2	2	2	2	2	4	4	4	1	4	1	1	1	1	1	1	1	1	1	5	5	5	5	5	0	4	3	1	1	59	10
0	1	1	1	1	0	1	1	1	1	1	1	0	1	0	2	2	2	2	2	4	4	4	1	1	1	1	1	1	1	1	1	1	1	2	2	2	2	2	1	4	2	0	0	70	10
0	1	1	1	1	0	1	1	1	0	0	0	0	0	1	2	2	2	2	2	4	4	4	1	1	1	1	1	1	1	1	1	1	1	4	3	2	2	2	0	4	2	1	0	61	7
0	1	1	1	0	1	1	1	0	1	1	0	0	0	1	3	3	3	3	3	3	3	2	2	2	2	2	2	2	2	2	1	1	1	2	2	2	2	2	0	1	1	1	0	59	16
1	0	0	0	0	0	0	1	0	0	0	1	0	0	1	2	2	2	2	2	2	2	2	1	2	1	2	2	2	2	2	1	1	1	2	2	2	2	2	0	4	2	1	1	53	11
1	0	0	0	0	0	0	1	0	0	0	0	0	0	1	2	2	2	2	2	4	4	4	1	4	1	2	2	2	2	2	1	1	1	2	2	2	2	2	0	3	2	1	1	60	19
1	0	0	0	0	0	0	0	0	0	0	1	0	0	1	2	2	2	2	2	2	2	2	1	1	1	1	1	1	1	1	1	1	1	3	3	3	3	3	1	3	2	0	1	54	3
0	1	1	1	0	0	1	1	0	0	0	1	0	1	1	2	2	2	2	2	4	4	4	1	2	1	1	1	2	2	1	1	1	1	3	2	2	2	3	1	2	2	1	1	63	12
1	0	0	0	0	0	0	1	0	0	0	0	0	0	0	2	3	2	3	3	3	3	3	1	3	1	1	1	1	1	1	1	1	1	3	3	3	3	3	0	2	2	1	1	54	6
1	0	0	0	0	0	0	0	0	0	0	0	0	0	1	2	2	2	2	2	2	2	2	1	2	1	1	1	1	1	1	1	1	1	3	3	3	3	3	0	2	2	1	1	51	10
1	0	0	0	0	0	0	0	0	0	1	1	0	0	1	2	2	2	2	2	3	2	1	2	1	1	1	1	1	1	1	1	1	1	2	2	2	2	2	0	2	2	1	1	53	4
1	0	0	0	0	1	0	1	0	0	0	1	0	0	1	2	2	2	2	2	3	3	1	3	1	1	1	1	1	1	1	1	1	1	2	2	2	2	2	1	3	2	1	1	55	16
0	1	1	1	0	0	1	1	1	0	0	0	1	0	1	2	2	2	2	2	2	2	2	1	2	1	1	1	1	1	1	1	1	1	3	3	3	3	3	1	1	2	#NULL!	0	60	5
0	1	1	1	0	1	1	0	0	0	0	0	1	0	1	2	2	2	2	2	3	3	3	1	1	2	2	2	2	2	1	1	1	1	3	2	2	2	2	0	2	2	0	0	56	10
1	0	0	0	0	0	0	0	0	0	0	0	0	0	1	3	2	3	2	3	4	4	4	1	4	1	1	1	1	1	1	1	1	1	5	4	4	4	4	0	2	0	1	1	53	5
1	0	0	0	0	0	0	0	0	0	0	1	0	0	1	3	3	4	2	3	4	4	4	1	4	1	1	1	1	1	1	1	1	1	3	4	3	3	4	1	2	4	1	1	52	10
1	0	0	0	0	0	0	0	0	0	0	1	0	0	1	2	2	2	2	2	3	4	3	1	4	1	1	1	1	1	1	1	1	1	3	3	3	3	3	1	3	2	1	#NULL!	50	3
1	1	1	1	0	0	1	1	0	0	0	0	0	0	1	2	2	2	2	2	3	2	2	1	2	2	2	2	2	2	1	1	1	1	3	3	3	3	3	1	3	2	1	1	60	7
1	0	1	1	0	0	0	0	0	0	1	0	1	1	0	2	2	1	2	3	2	1	1	1	1	1	1	1	1	2	1	1	1	1	3	4	2	3	3	0	1	0	1	1	54	11
1	0	0	0	0	0	0	0	0	0	0	0	0	0	1	2	2	3	2	2	3	2	2	1	4	1	1	1	1	1	1	1	1	1	4	3	1	3	2	0	1	0	1	1	55	17
1	0	0	0	0	0	0	0	0	0	0	0	0	0	1	2	2	2	2	2	2	2	2	1	1	1	1	1	1	1	1	1	1	1	2	2	2	2	2	0	3	2	1	1	57	13
1	0	0	0	0	0	0	1	0	0	0	0	0	0	1	2	2	2	2	2	3	3	2	1	1	1	1	1	1	1	1	1	1	1	3	3	2	2	2	1	2	2	0	1	59	6
1	0	0	0	0	0	0	1	0	0	0	0	0	0	1	2	2	2	2	2	3	2	1	1	1	1	1	1	1	1	1	1	1	1	2	2	2	2	2	1	3	0	1	1	50	19
1	0	0	0	0	0	0	0	0	0	0	0	0	0	1	2	2	2	2	2	3	3	3	1	1	1	1	1	1	1	1	1	1	1	2	2	2	2	2	1	3	2	1	1	56	13
1	0	0	0	0	0	0	0	0	0	0	1	0	0	1	2	2	2	2	2	3	2	2	1	3	1	1	1	1	1	1	1	1	1	2	2	2	2	2	1	2	2	1	1	53	19
1	0	0	0	0	0	0	0	0	0	1	1	0	0	1	2	2	2	2	2	3	3	3	1	2	1	1	1	11	1	1	1	1	1	2	2	2	2	2	0	0	#NULL!	1	1	56	7
1	0	0	0	0	0	1	0	0	0	0	0	1	0	1	2	2	2	2	2	3	3	3	1	2	1	1	1	1	1	1	1	1	1	3	3	2	3	3	1	3	2	1	1	63	9
1	0	0	0	0	0	0	0	0	0	0	1	0	0	1	2	2	2	2	2	2	2	1	1	1	1	1	1	1	1	1	1	1	1	2	2	2	2	3	1	#NULL!	2	#NULL!	1	52	8
0	0	0	0	0	1	0	0	0	1	1	0	0	1	1	4	3	4	3	3	4	3	3	1	4	1	1	1	1	1	1	1	1	1	4	5	4	5	5	0	2	1	0	#NULL!	51	#NULL!
0	1	0	0	1	0	1	1	0	0	1	1	0	1	0	3	2	3	2	3	4	3	4	1	4	1	2	1	2	1	1	1	1	1	3	4	5	4	5	0	4	2	0	1	61	13
0	0	1	1	0	1	1	1	0	0	1	0	0	0	1	3	2	2	3	2	4	3	1	4	3	2	1	1	1	1	1	1	1	1	4	4	5	3	4	0	4	2	1	#NULL!	#NULL!	#NULL!
1	0	0	0	0	0	0	0	0	0	0	1	0	1	0	2	2	3	2	4	3	2	1	4	1	1	1	1	1	2	1	1	1	2	4	3	4	3	2	1	2	2	0	1	54	5
1	0	0	1	0	0	0	0	0	1	1	1	0	0	1	2	3	2	3	2	3	4	3	4	3	4	3	4	3	4	3	4	3	4	4	4	5	4	5	0	1	0	1	1	52	5
1	0	0	0	0	0	0	0	0	0	0	0	0	0	0	2	2	2	2	2	3	4	#NULL!	3	2	2	2	2	2	1	1	1	1	1	4	3	3	3	3	1	1	0	1	1	52	7
1	0	0	0	0	0	0	0	0	0	0	0	0	0	0	3	3	3	3	3	4	3	3	3	3	3	2	2	1	1	1	1	1	1	4	4	4	4	4	0	4	2	0	1	57	6
1	1	1	1	1	0	1	1	1	1	1	1	0	1	0	1	2	1	1	1	4	4	4	2	4	2	3	3	3	3	2	2	1	1	4	4	3	4	4	0	1	2	0	0	71	10
1	1	0	0	1	0	1	1	0	0	0	0	1	1	1	2	3	3	4	3	4	3	3	4	1	1	2	2	3	2	1	2	1	1	4	5	4	4	5	1	0	1	0	1	68	12
1	0	0	0	0	0	0	0	0	0	0	1	0	0	1	3	4	3	3	3	4	4	3	1	4	1	2	2	2	2	1	1	1	1	4	5	4	4	5	1	1	4	1	1	53	4
1	0	0	0	0	0	0	0	0	0	1	1	0	0	1	3	4	3	4	3	4	4	4	1	4	1	1	2	1	2	1	1	1	1	4	3	4	5	4	0	3	2	1	1	57	5
1	0	0	0	0	0	0	0	0	0	0	1	0	0	1	3	3	3	3	3	1	1	1	1	1	1	1	1	1	1	1	1	1	1	3	3	3	3	3	0	4	0	1	1	53	3
1	0	0	0	0	0	0	0	0	0	0	1	0	0	1	2	2	2	2	2	3	3	3	1	3	1	1	2	2	2	1	1	1	1	3	3	2	2	2	0	0	2	1	1	53	8
0	1	1	1	1	1	1	1	0	0	0	1	0	0	1	2	2	3	2	2	4	4	4	1	4	1	1	1	2	2	1	1	1	1	4	2	2	2	2	1	2	1	0	0	66	8
1	0	0	0	0	0	0	0	0	0	0	0	0	0	1	2	3	3	3	3	2	2	2	1	3	1	1	1	1	1	1	1	1	1	3	3	3	3	3	0	4	3	#NULL!	1	59	#NULL!
0	1	1	1	0	1	1	1	0	0	0	0	1	0	1	1	1	1	1	1	3	3	3	1	2	1	1	1	1	1	1	1	1	1	2	2	2	2	2	0	1	2	1	1	66	6
1	0	1	1	0	0	1	0	0	0	0	0	1	1	0	2	2	2	2	2	3	2	3	2	5	2	3	2	2	2	1	1	1	1	2	2	2	2	2	0	1	2	1	1	57	6
0	1	0	0	0	0	0	0	0	1	1	0	0	1	1	2	2	1	2	1	2	2	2	1	2	1	1	1	1	1	1	1	1	1	2	2	2	2	2	0	1	4	1	0	56	12
0	1	1	1	0	1	0	1	0	0	1	0	0	1	1	2	2	1	2	2	4	4	3	1	3	1	2	2	2	2	2	1	1	1	2	2	2	2	2	0	2	0	1	0	57	22
0	1	1	1	0	0	1	1	1	1	1	1	1	0	1	2	2	2	2	2	2	2	2	2	2	2	2	2	2	2	1	1	1	1	2	2	2	1	2	0	3	2	1	1	59	18
1	0	1	1	0	0	1	0	1	1	0	0	1	0	1	2	2	1	2	2	2	4	1	3	2	1	1	1	1	1	1	2	1	2	2	2	2	2	2	1	4	2	1	1	56	4
1	0	0	0	0	0	0	0	0	0	0	0	1	0	1	2	2	2	2	2	3	2	2	1	2	1	1	1	1	1	1	1	1	1	3	2	3	2	2	0	2	2	1	1	53	16
1	0	1	1	0	0	0	0	0	1	1	1	0	0	1	2	2	2	2	2	3	2	3	1	3	1	2	1	1	1	1	1	1	1	3	2	2	2	2	1	2	2	#NULL!	1	60	15
0	1	1	1	0	1	#NULL!	1	0	0	0	0	1	0	1	1	1	1	1	1	4	3	3	1	3	1	1	1	1	1	1	1	1	1	2	2	2	2	2	1	2	0	1	0	53	10
2	1	2	1	2	1	1	2	1	2	1	1	1	1	1	2	2	2	2	2	3	3	3	1	2	2	2	2	1	1	1	1	1	1	3	3	2	2	2	1	2	2	1	1	#NULL!	16
0	1	1	1	0	0	1	1	0	0	0	0	0	0	1	2	2	1	2	2	4	4	4	1	4	1	1	1	2	2	1	2	1	1	2	2	2	2	2	1	3	2	#NULL!	#NULL!	74	16
0	1	1	1	1	0	1	1	0	1	1	1	0	1	0	1	1	1	2	1	3	3	3	1	3	1	1	1	1	1	1	1	1	1	2	2	2	2	2	1	4	1	1	0	61	6
0	1	1	1	0	1	1	1	1	0	1	0	0	0	1	1	1	1	1	1	4	4	4	2	2	2	2	2	2	2	2	1	1	1	2	3	2	2	2	1	4	2	0	0	71	10
0	1	1	1	0	0	1	1	0	0	0	0	1	0	1	2	2	2	2	2	3	4	3	1	4	1	1	1	1	1	1	1	1	1	2	2	2	2	2	1	2	2	1	0	58	8
1	0	0	0	0	0	0	0	0	1	1	0	0	1	1	2	2	3	2	2	4	3	4	1	4	1	1	1	1	1	1	1	1	1	4	5	4	4	5	1	2	2	1	1	52	6
1	0	0	0	0	0	0	0	0	0	0	0	0	0	1	2	3	2	3	2	4	3	4	1	4	1	1	1	1	1	1	1	1	1	4	3	4	4	4	0	1	2	0	1	62	6
0	1	1	1	0	1	1	1	0	1	1	1	0	0	1	3	2	3	2	3	4	4	4	1	4	1	1	2	2	2	2	1	1	1	3	4	5	3	4	1	4	2	1	0	60	5
1	0	0	0	0	0	0	0	0	1	1	1	0	0	1	3	3	3	4	3	3	3	3	1	4	1	1	1	1	1	1	1	1	1	4	3	4	3	4	0	3	2	1	1	56	4
1	0	0	0	0	0	0	0	0	1	1	1	0	1	0	2	3	2	3	2	4	3	4	1	4	1	1	1	1	1	1	1	1	2	3	4	3	3	4	#NULL!	4	2	1	1	56	4
0	1	1	1	0	0	1	1	0	0	0	1	0	0	1	1	1	1	2	2	4	4	4	1	4	1	2	2	2	2	1	1	1	1	2	2	2	2	2	0	1	2	0	0	67	12
1	0	0	0	0	1	0	0	0	1	1	0	0	0	1	2	2	2	2	2	3	3	3	1	1	1	2	2	1	2	1	1	1	1	3	2	2	2	2	1	1	2	0	1	51	7
0	1	1	1	0	0	1	1	0	0	1	1	0	0	1	1	1	1	1	1	4	4	4	1	4	1	1	1	1	1	1	1	1	1	3	3	2	2	2	0	2	2	0	0	73	6
0	1	1	1	0	1	0	1	0	0	0	0	0	0	1	2	1	1	1	1	4	4	4	1	4	1	1	1	1	1	1	1	1	1	2	2	2	2	2	0	3	2	0	1	71	13
1	0	0	0	0	0	0	0	0	0	0	1	0	0	1	2	2	2	2	2	3	3	2	1	3	2	1	1	1	1	1	1	1	1	3	2	2	2	2	0	2	2	1	1	53	19
1	0	0	0	0	1	0	0	0	1	0	1	0	0	1	3	2	3	2	3	4	4	4	1	4	2	2	2	2	2	1	1	1	1	2	2	2	2	2	0	1	2	0	1	56	10
0	1	1	1	0	1	1	1	0	1	1	0	0	0	1	1	1	1	1	1	4	4	4	2	4	1	1	2	2	2	2	1	1	1	2	2	2	2	2	1	2	2	0	0	67	11
1	0	0	0	0	1	#NULL!	0	0	0	0	0	0	0	1	3	3	3	3	3	3	4	3	1	2	1	1	2	2	1	1	1	1	1	3	2	2	2	2	0	4	2	1	1	57	8
1	0	0	0	0	1	0	1	0	0	0	0	0	0	1	2	2	2	2	2	3	3	3	1	3	1	1	1	1	1	1	1	1	1	2	2	2	2	2	1	2	2	1	1	56	7
1	0	0	0	0	1	0	1	0	1	1	0	0	1	1	2	2	2	2	2	3	3	2	1	2	2	2	2	2	1	1	1	1	1	2	2	2	2	2	1	2	2	1	1	56	10
1	0	0	0	0	0	0	0	0	0	0	1	0	0	1	2	2	2	2	2	3	3	1	3	1	1	1	1	1	1	1	1	1	1	2	2	2	2	2	0	2	2	1	1	54	3
1	0	0	0	0	0	0	0	0	1	1	1	0	0	1	2	2	2	2	2	4	3	3	1	3	1	1	1	1	1	1	1	1	1	2	2	2	2	2	1	2	2	1	1	52	10
1	0	1	1	0	0	1	0	0	0	0	1	0	0	1	2	2	2	2	#NULL!	2	2	2	1	2	1	1	1	1	1	1	1	1	1	2	2	2	2	2	1	2	2	1	1	55	7
1	0	0	0	0	0	1	1	0	0	0	0	1	0	0	3	3	3	3	3	4	3	3	1	3	1	1	1	1	1	1	1	1	1	3	3	3	3	3	0	4	4	0	1	60	3
1	0	0	0	0	0	0	0	0	0	0	1	0	0	1	2	2	2	2	2	3	2	2	1	2	1	1	1	1	1	1	1	1	1	2	2	2	2	2	1	1	2	1	1	53	4
1	0	0	0	0	0	0	0	0	0	0	0	0	0	1	2	2	2	2	2	2	2	2	1	2	1	1	1	1	1	1	1	1	1	2	2	2	2	2	1	1	2	1	1	58	16
1	1	1	1	1	0	1	1	0	1	1	1	0	0	1	3	4	2	3	2	3	4	2	4	3	4	2	3	4	2	3	4	3	2	4	3	4	3	4	1	2	#NULL!	0	1	53	6
1	0	0	0	0	0	0	0	0	0	0	1	0	0	1	3	3	4	3	4	3	4	3	2	4	3	1	2	1	1	2	1	1	2	4	3	4	3	4	0	4	2	1	1	51	7
0	1	1	1	1	0	1	1	0	1	1	0	0	0	1	3	3	2	3	2	3	2	1	2	4	1	1	1	1	1	1	1	1	1	4	3	4	3	4	1	0	2	#NULL!	0	65	10
0	0	1	1	0	0	1	1	0	0	0	1	0	1	1	2	2	3	2	2	3	3	3	1	4	1	1	1	1	1	1	1	1	1	3	3	4	3	4	1	1	1	1	0	58	6
0	0	0	0	0	0	0	0	0	1	1	1	0	0	1	3	2	3	2	3	4	2	3	1	1	1	1	1	2	1	1	1	1	1	4	3	4	3	4	0	2	2	1	0	63	11
0	1	1	1	1	0	1	1	0	1	1	1	0	0	1	3	2	3	2	3	4	3	3	1	4	1	1	1	1	1	1	1	1	1	4	3	4	3	4	0	1	2	1	0	65	9
1	1	1	1	0	1	1	1	0	1	1	1	0	1	1	3	2	3	2	3	4	3	3	1	4	1	1	1	1	1	2	1	1	2	3	4	3	4	4	1	2	2	1	1	59	6
1	0	0	0	0	1	0	0	0	1	1	1	0	0	1	3	2	3	2	3	4	3	2	1	4	1	1	1	2	1	1	1	2	1	3	3	4	3	4	1	2	4	1	1	60	6
1	0	0	0	0	0	0	0	0	0	0	1	0	0	1	2	2	2	2	2	2	2	2	1	2	1	1	1	1	1	1	1	1	1	4	3	3	3	3	1	5	0	1	#NULL!	#NULL!	13
1	0	0	0	0	0	0	1	0	0	0	0	0	0	1	2	2	2	2	3	3	3	3	1	3	1	1	1	1	1	1	1	1	1	4	4	4	4	4	0	2	4	1	1	63	2
1	0	0	0	0	0	0	0	0	0	0	1	0	0	1	2	2	2	2	2	3	4	3	1	2	1	1	1	1	1	1	1	1	1	2	2	2	2	2	0	2	2	1	1	62	12.5
0	1	1	1	0	0	1	1	1	0	0	0	0	0	1	2	2	1	1	1	3	3	2	2	2	2	2	2	2	2	2	2	2	2	12	1	2	2	2	0	0	2	0	0	58	7
1	0	0	0	0	0	0	0	0	0	0	1	0	0	1	2	2	2	2	2	4	4	4	1	3	1	1	1	1	1	1	1	1	1	2	2	2	2	2	0	3	2	1	1	54	9
1	0	0	0	0	0	0	0	0	0	0	1	0	0	1	1	2	2	2	2	2	2	2	1	3	1	1	1	1	1	1	1	1	1	2	2	2	2	2	1	2	2	1	1	58	6
0	1	1	1	0	1	1	1	0	0	0	0	0	0	1	2	2	2	2	2	3	3	2	1	3	1	1	1	1	1	1	1	1	1	3	2	2	2	2	0	2	2	1	0	62	12
1	0	0	0	0	0	0	0	0	0	0	0	0	0	1	1	1	1	1	1	3	3	3	1	2	1	1	1	1	1	1	1	1	1	2	2	2	2	2	0	0	0	#NULL!	1	51	9
0	1	1	1	0	1	0	1	0	0	1	1	0	0	1	2	2	2	2	2	3	3	3	1	2	1	1	1	1	1	1	1	1	1	2	2	2	2	2	1	4	1	0	0	68	17
0	0	0	0	0	0	0	1	0	0	0	0	0	0	1	1	2	1	1	2	2	2	2	1	2	1	1	1	1	1	1	1	1	1	2	2	2	2	2	0	2	2	1	0	55	4
1	0	0	0	0	0	0	0	0	0	0	1	0	0	1	2	2	2	2	2	3	4	3	1	3	1	1	1	1	1	1	1	1	1	2	2	2	2	2	0	3	2	1	1	51	13
1	0	0	0	0	0	0	0	0	0	0	0	0	0	1	2	2	2	2	2	3	4	2	1	3	1	3	2	2	2	2	1	1	1	3	3	2	2	2	0	0	2	1	1	57	7
1	0	0	0	0	0	0	1	0	0	0	0	0	0	1	2	2	1	2	2	3	3	3	1	2	1	1	1	1	1	1	1	1	1	4	2	3	2	3	0	3	#NULL!	0	1	6	6
1	0	0	0	0	0	0	1	0	0	0	0	0	0	1	2	2	2	3	2	3	3	3	1	2	2	2	1	1	1	1	1	1	1	2	3	2	2	3	0	3	2	1	1	59	17
1	0	0	0	0	0	0	0	0	0	0	0	1	0	0	2	2	2	2	2	2	2	2	1	2	1	2	2	2	2	2	1	1	1	3	3	3	3	3	1	3	2	1	1	500	5
0	1	1	1	1	0	1	1	1	1	1	0	0	1	1	2	2	2	2	2	4	4	4	2	4	2	2	2	2	2	2	2	2	2	2	2	2	2	2	1	4	2	0	1	#NULL!	6
1	0	0	0	0	0	0	0	0	0	0	0	0	0	1	2	2	2	2	2	3	2	2	1	2	1	1	1	1	1	1	1	1	1	3	2	3	2	3	0	3	4	1	1	51	9
1	0	0	0	0	0	0	0	0	0	0	0	0	0	0	2	2	2	2	2	2	2	2	1	2	1	1	1	1	1	1	1	1	1	3	3	3	3	3	0	1	0	1	1	53	4
1	0	0	0	0	0	0	0	0	0	0	0	0	0	1	3	2	2	2	3	2	2	2	1	1	1	1	1	1	1	1	1	1	1	3	3	2	3	2	1	2	0	#NULL!	1	54	11
1	0	0	0	0	0	0	0	0	0	0	0	0	0	1	2	3	2	3	3	3	3	3	1	2	2	1	1	1	1	1	1	1	1	2	2	2	2	2	0	3	0	1	1	50	10
1	0	0	0	0	0	0	0	0	0	0	0	0	0	1	2	2	2	2	2	1	1	1	1	1	1	1	1	1	1	1	1	1	1	2	2	2	2	2	0	0	2	1	1	53	10
0	1	1	1	0	1	1	1	0	0	0	0	0	0	1	3	2	2	2	2	2	2	2	2	2	1	1	1	1	1	1	1	1	1	3	3	3	2	3	1	2	2	1	1	51	6
0	1	1	1	1	0	1	1	1	1	1	1	0	0	1	1	1	1	1	1	4	4	4	2	4	1	1	2	2	2	2	1	1	1	2	2	2	2	2	0	4	2	1	0	73	10
0	1	1	1	0	1	1	1	0	0	0	0	0	0	1	2	2	2	2	2	3	3	2	2	2	2	2	2	2	2	2	2	2	2	3	3	4	4	4	1	3	2	0	#NULL!	65	4
1	0	0	0	0	0	0	0	0	0	0	1	0	0	1	2	2	2	2	2	2	3	2	3	3	3	2	2	2	2	2	2	2	2	2	2	2	2	2	1	1	2	0	1	52	17
1	0	0	0	0	0	0	1	0	0	0	0	1	0	1	2	2	2	2	2	2	3	3	1	3	1	1	1	1	1	1	1	1	1	2	2	2	2	2	1	3	0	1	1	58	10
1	0	0	0	0	0	0	0	0	0	0	0	0	0	1	2	2	2	2	2	4	4	4	1	4	1	1	1	1	1	1	1	1	1	3	3	2	3	2	1	0	2	0	1	61	10
0	1	1	1	0	0	1	1	0	1	1	0	0	1	1	2	2	2	2	2	3	3	3	1	4	1	2	1	1	1	1	1	1	1	3	3	2	2	2	1	4	3	#NULL!	0	#NULL!	3
1	0	0	0	0	1	0	0	0	0	0	1	1	0	1	2	2	2	3	2	3	2	3	1	4	1	1	1	2	1	1	1	1	1	4	4	3	4	3	1	4	2	1	1	60	6
1	0	0	0	0	1	0	0	0	0	0	1	0	0	1	3	3	4	3	3	4	3	4	1	4	1	1	1	1	2	1	1	1	1	4	5	4	5	4	1	1	2	1	1	53	10
0	1	1	1	0	1	1	1	0	1	1	1	0	0	1	3	3	2	3	2	4	3	3	1	4	1	1	2	1	2	1	1	1	1	4	3	3	4	3	1	3	2	1	#NULL!	56	6
1	0	0	0	0	0	0	0	0	1	1	1	0	0	1	3	3	2	3	2	3	3	1	3	1	1	1	1	1	1	1	1	1	1	4	4	3	3	4	0	2	2	1	1	71	10
1	0	0	0	0	0	0	0	0	1	1	1	0	0	1	2	2	2	2	2	2	3	3	1	4	1	1	1	1	1	1	1	1	1	4	3	4	3	4	1	4	4	1	1	53	3
0	1	1	1	1	0	1	1	0	1	1	1	0	0	1	1	1	1	1	1	4	4	4	1	4	2	2	2	2	2	2	2	1	1	3	3	2	2	2	1	0	2	1	0	64	18
0	1	1	1	0	1	1	1	0	0	0	1	0	0	1	1	1	1	1	1	3	3	3	1	3	1	1	1	1	1	1	1	1	1	2	2	2	2	2	1	2	#NULL!	1	0	70	3.5
1	0	0	0	0	0	0	0	0	0	0	1	0	0	1	1	1	1	1	1	2	2	2	1	1	1	1	1	1	1	1	1	1	1	2	3	3	3	3	0	3	2	1	1	55	9
0	1	1	1	0	0	1	1	0	1	0	0	0	0	1	#NULL!	1	1	1	1	4	4	4	1	3	1	1	1	1	1	1	1	1	1	2	2	2	2	2	1	2	2	#NULL!	1	67	4
1	0	0	0	0	0	0	1	0	0	0	1	0	0	1	2	2	2	2	2	1	1	1	1	1	1	1	1	1	1	1	1	1	1	2	2	2	2	2	0	1	0	1	1	51	13
0	1	1	1	0	0	1	1	0	0	0	0	0	0	1	2	2	2	2	2	4	3	3	1	3	1	1	1	1	1	1	1	1	1	3	2	2	3	2	0	3	2	1	1	66	15
1	0	0	0	0	0	0	0	0	0	0	0	0	0	0	3	2	3	2	3	3	3	3	1	4	1	1	1	1	1	1	1	1	1	4	4	4	4	5	1	4	0	1	1	51	10
1	0	0	0	0	0	0	0	0	0	0	1	0	0	1	2	2	3	2	3	2	2	2	1	2	1	1	1	1	1	1	1	1	1	4	5	5	4	5	0	4	0	1	1	54	0
1	0	0	0	0	0	0	0	0	0	0	1	0	0	1	3	2	3	2	3	3	4	3	1	4	1	1	1	1	1	1	1	1	1	4	4	4	3	3	0	2	2	1	1	56	7
1	0	0	0	0	0	0	1	0	1	1	1	0	0	1	2	2	2	2	2	3	2	1	3	3	1	1	1	1	1	1	1	1	1	3	2	2	2	2	1	4	2	1	1	54	6
1	1	0	1	0	0	0	0	0	0	1	1	0	0	0	3	3	4	3	4	3	4	2	3	4	3	2	4	3	2	3	4	3	4	4	5	4	5	4	0	1	0	1	1	58	4
0	1	0	1	0	0	0	0	0	0	0	1	0	1	0	3	2	3	2	3	4	3	4	3	4	3	3	3	3	3	3	2	3	1	3	4	2	2	3	1	2	2	1	1	57	5
0	1	0	1	0	0	1	1	0	1	1	0	0	0	1	3	2	3	4	2	3	4	2	2	2	2	2	2	2	3	2	2	3	2	5	4	4	5	4	0	1	2	0	0	57	10
1	0	0	0	0	0	0	0	0	1	0	1	0	1	1	2	2	2	2	2	4	3	4	3	4	4	2	2	2	1	1	1	11	1	2	2	2	2	2	1	4	2	0	#NULL!	#NULL!	#NULL!
0	1	1	1	0	0	1	1	0	0	1	1	0	0	1	2	2	2	2	2	4	4	4	2	4	4	4	4	2	2	1	1	1	1	2	2	2	2	2	1	2	2	0	0	60	3
1	1	0	0	0	1	0	0	0	1	1	0	0	0	1	2	3	2	4	2	3	2	1	1	4	1	2	1	1	2	1	1	1	1	3	4	3	4	4	#NULL!	1	0	1	#NULL!	53	7
1	0	0	0	0	0	0	0	0	0	1	0	1	1	0	3	2	4	2	3	3	1	1	1	4	1	1	1	1	1	1	1	1	1	4	4	5	4	5	0	2	0	0	1	51	6
0	1	1	1	0	1	1	1	0	1	1	1	0	0	1	2	1	2	2	2	4	3	4	2	4	1	2	2	2	2	1	1	1	1	4	4	3	3	3	0	2	2	1	0	55	5
1	0	0	0	0	0	0	0	0	0	0	0	1	0	1	2	2	2	2	2	4	2	3	1	4	1	1	2	1	1	1	1	1	1	5	5	5	5	5	0	1	0	0	1	53	6
0	0	0	#NULL!	1	0	1	1	1	1	0	0	1	1	0	3	3	3	3	3	4	4	4	2	4	1	2	2	1	1	#NULL!	1	1	1	3	3	3	3	3	1	3	2	1	0	51	3
1	1	1	1	0	1	1	1	0	1	1	1	0	0	1	2	2	2	2	2	2	2	2	1	4	1	2	2	1	1	1	1	1	1	4	4	4	4	4	0	1	0	1	1	55	10
1	0	0	0	0	0	0	0	0	0	0	1	0	0	1	3	3	2	3	3	4	3	2	3	2	3	3	2	3	1	1	1	1	1	4	5	4	5	4	0	1	2	1	1	52	10
0	1	1	1	1	1	1	1	1	0	1	0	0	0	1	2	2	2	2	2	3	2	3	1	3	1	1	1	1	1	1	1	1	1	4	3	3	4	3	0	3	4	1	0	51	6
0	1	1	1	0	0	1	1	1	0	0	0	0	0	1	2	#NULL!	2	2	2	3	4	3	4	3	4	3	4	3	4	3	4	4	2	2	2	2	2	2	1	4	2	1	0	73	10
0	0	1	1	0	1	1	1	0	0	0	1	0	0	1	2	2	2	2	2	3	3	3	1	2	2	2	2	2	1	1	1	1	1	3	4	3	3	3	1	4	1	1	0	63	7
0	1	1	1	0	0	1	1	0	0	0	1	0	0	1	2	2	2	2	2	3	3	3	1	4	1	1	1	1	1	1	1	1	1	2	2	2	2	2	1	4	2	0	0	61	8
1	0	0	0	0	0	0	0	0	1	1	1	0	0	1	2	2	2	2	2	2	2	2	1	4	1	1	1	1	1	1	1	1	1	3	2	2	2	2	1	2	2	0	1	51	6
1	0	0	0	0	0	0	0	0	0	0	0	0	0	1	4	4	4	3	4	3	3	3	2	4	1	1	2	1	1	1	1	1	1	3	3	3	3	3	0	2	0	1	1	51	4
0	1	1	1	1	0	1	1	1	1	1	1	0	0	1	4	4	4	4	4	4	4	4	3	2	2	2	2	2	2	1	1	1	1	4	2	2	2	2	1	2	2	0	0	61	12
1	1	1	1	0	0	1	1	0	0	1	1	1	0	1	2	3	2	3	2	4	3	4	4	2	3	4	2	3	4	3	4	3	4	4	5	4	5	4	1	1	2	1	1	51	10
0	1	1	1	1	0	1	1	0	1	0	1	0	1	1	3	4	3	4	3	4	4	3	4	3	3	4	2	4	3	4	3	4	3	5	4	5	4	5	1	1	2	0	0	63	3
1	0	0	0	0	0	0	0	0	0	0	0	0	1	0	3	3	3	3	3	3	2	2	2	2	2	1	1	1	1	1	1	1	1	4	4	4	4	4	1	4	2	#NULL!	1	51	8
1	0	0	0	0	0	0	0	0	0	0	0	0	0	1	2	2	2	2	2	3	3	3	1	4	1	1	1	1	1	1	1	1	1	4	4	4	4	4	0	1	2	1	1	52	4
0	1	1	1	0	1	1	1	0	0	0	1	0	0	1	3	3	3	2	3	3	4	3	4	3	3	2	1	2	2	2	1	1	1	3	2	2	2	2	#NULL!	#NULL!	2	1	0	71	10
1	1	1	1	0	1	1	1	0	0	0	0	1	0	0	1	1	1	1	1	2	3	3	1	3	1	2	1	1	1	1	2	1	1	3	3	4	3	3	1	1	2	1	1	56	10
0	1	1	1	0	0	1	1	1	0	0	1	0	0	1	1	1	1	1	1	4	3	1	3	1	1	1	1	1	1	1	1	1	1	2	2	2	2	2	0	2	#NULL!	1	#NULL!	64	7
1	0	0	0	0	0	0	0	0	1	1	0	0	0	1	1	1	1	1	1	3	3	3	1	3	1	1	1	1	1	1	1	1	1	3	2	2	2	2	0	3	2	1	1	67	4
0	1	1	1	1	1	1	1	1	1	1	0	0	0	1	2	3	2	3	2	3	2	2	1	4	1	1	1	1	1	1	1	1	1	3	3	3	3	4	1	2	1	0	0	68	9
0	1	1	1	1	0	1	1	1	0	0	1	0	0	1	1	1	1	1	1	4	4	4	2	4	1	2	2	2	2	1	1	1	1	2	2	2	2	2	0	1	2	0	0	73	10
1	0	0	0	0	0	0	0	0	1	0	1	0	1	1	2	2	3	2	2	2	2	2	1	2	1	1	1	1	1	1	1	1	1	2	2	2	2	2	1	2	2	1	1	55	7
1	0	0	0	0	0	0	0	0	0	0	1	0	1	0	2	3	3	3	2	3	2	3	1	2	1	1	1	1	1	1	1	1	1	3	3	3	3	3	0	1	#NULL!	1	1	50	1
0	1	1	1	0	1	1	1	1	1	1	0	0	0	1	1	1	1	1	1	4	4	3	1	3	2	2	2	2	2	1	1	1	1	2	2	2	2	1	0	4	2	1	0	75	9
1	0	1	0	0	0	1	1	0	0	0	1	0	0	1	2	2	2	2	2	3	3	3	1	2	1	1	1	1	1	1	1	1	1	3	2	2	2	2	1	4	2	0	1	56	7
0	0	1	1	0	1	1	1	0	1	0	0	0	1	0	2	2	2	2	2	4	4	4	1	4	2	2	2	2	1	1	1	1	1	2	3	2	3	2	0	1	2	1	#NULL!	59	4
0	0	1	1	0	1	1	1	0	1	1	0	0	1	0	2	2	2	2	2	2	3	3	1	3	1	1	1	1	1	1	1	1	1	3	3	3	3	3	1	1	2	0	0	76	18
1	0	0	0	0	0	0	1	0	0	0	1	0	0	1	2	2	2	2	2	2	2	1	2	1	1	1	1	1	1	1	1	1	1	3	3	3	3	3	0	4	2	1	1	56	15
0	1	1	1	0	0	1	1	0	1	0	0	0	0	1	1	1	1	1	1	2	2	2	1	2	1	1	1	1	1	1	1	1	1	2	2	2	2	2	0	2	1	0	0	51	6
0	1	1	1	0	1	1	1	1	0	0	1	0	0	1	1	1	1	1	1	4	4	4	1	4	1	1	1	1	1	1	1	1	1	2	2	2	2	1	0	1	2	1	0	70	9
0	1	1	1	0	0	1	1	0	1	1	1	0	0	1	1	1	1	1	1	4	4	4	2	4	2	2	2	2	2	1	1	1	1	2	2	2	2	2	1	4	2	0	0	66	7
1	0	0	0	0	0	0	1	0	1	1	1	0	0	1	1	1	1	1	1	2	2	2	1	2	1	1	1	1	1	1	1	1	1	2	2	2	2	2	0	1	#NULL!	1	1	56	4
0	1	1	1	0	0	1	1	0	1	1	1	0	0	1	2	3	2	2	3	4	2	4	2	4	2	2	2	4	3	1	1	1	1	#NULL!	#NULL!	#NULL!	#NULL!	#NULL!	1	4	2	1	0	59	13
1	0	1	1	1	0	0	0	0	0	0	0	0	0	1	3	3	2	3	2	3	3	3	1	3	1	1	1	1	1	1	1	1	1	3	3	3	3	3	1	1	2	1	1	54	5
1	1	1	1	0	0	1	1	0	0	0	1	0	0	1	3	4	3	3	4	3	3	3	1	3	1	1	1	1	1	1	1	1	1	3	3	2	2	2	0	2	2	1	1	58	9
1	1	1	1	0	1	0	1	0	0	0	0	0	0	1	2	2	2	2	2	3	2	2	1	2	1	1	1	1	1	1	1	1	1	2	2	2	3	2	1	0	0	1	1	51	16
1	0	0	0	0	0	1	0	0	1	1	0	1	1	0	2	2	2	2	2	2	1	1	1	1	1	1	1	1	1	1	1	1	1	2	2	2	2	2	0	#NULL!	#NULL!	1	1	52	17
0	1	1	1	0	0	1	1	0	0	0	1	0	0	1	1	1	1	1	1	4	4	4	2	4	2	2	2	2	2	2	1	1	1	2	1	1	1	1	0	2	4	0	0	23	9
0	1	1	0	0	0	0	1	0	0	0	0	0	0	1	2	2	2	2	2	4	3	3	1	4	1	1	1	1	1	1	1	1	1	2	2	2	2	2	0	4	2	#NULL!	0	61	19
0	1	1	1	1	1	1	1	1	1	1	0	0	0	1	1	1	1	1	1	4	4	4	2	4	1	1	1	1	1	1	1	1	1	2	2	2	1	2	0	2	2	0	0	73	19
1	0	0	0	0	0	0	0	0	0	0	0	1	0	1	3	3	3	3	3	2	2	2	1	2	1	1	1	1	1	1	1	1	1	2	2	3	2	2	0	4	0	1	1	50	6
1	0	0	0	0	0	0	0	0	0	0	0	0	1	1	2	2	2	2	2	3	3	3	1	3	1	1	1	1	1	1	1	1	1	2	2	2	2	2	0	4	4	1	1	51	10
0	0	0	1	0	0	1	1	0	0	0	1	0	0	1	#NULL!	2	2	2	2	3	2	3	1	4	1	1	1	1	1	1	1	1	1	3	3	2	2	2	#NULL!	4	1	1	#NULL!	63	4
1	0	0	0	0	0	0	0	0	1	1	1	0	1	0	3	2	1	2	1	4	4	4	2	4	2	1	2	2	3	1	1	1	1	4	3	4	4	4	1	4	2	1	#NULL!	63	13
0	0	1	1	0	0	1	0	1	0	0	0	0	0	0	1	1	1	1	1	4	4	4	2	4	2	2	2	2	2	2	1	1	1	2	2	2	2	2	0	3	2	0	0	64	16
1	1	1	1	0	0	1	1	0	0	0	0	0	1	1	2	2	2	2	2	3	3	3	1	4	1	1	1	1	1	1	1	1	1	3	3	3	3	3	1	4	2	1	1	55	10
1	0	0	0	0	0	0	0	0	0	0	0	0	0	1	1	2	2	2	2	2	2	2	1	2	1	1	1	1	1	1	1	1	1	3	2	3	2	3	1	4	2	0	1	56	19
0	1	1	1	0	0	1	1	0	1	1	1	0	0	1	1	1	1	1	1	4	4	4	1	4	1	1	1	1	1	1	1	1	1	2	2	2	2	2	0	1	2	1	0	69	4
0	1	1	1	0	1	0	1	0	1	1	1	0	1	1	1	1	1	1	1	3	3	3	2	2	2	1	1	1	1	1	1	1	1	2	2	2	2	2	0	2	2	1	0	65	7
0	1	1	1	0	1	1	1	0	1	1	0	0	1	1	2	2	2	2	2	2	2	2	1	2	2	2	2	2	2	2	2	1	1	2	2	2	2	2	0	0	2	0	0	60	5
1	0	0	0	0	0	0	0	0	0	0	1	0	0	1	2	2	2	2	2	2	2	1	2	1	1	1	1	1	1	1	1	1	1	3	3	3	3	3	1	3	2	1	1	51	19
0	1	1	1	0	0	1	1	0	1	1	1	0	0	1	2	2	2	2	2	3	4	3	2	3	1	1	1	1	1	1	1	1	1	2	2	2	2	2	0	1	2	#NULL!	0	58	10
0	1	1	1	0	0	1	1	0	1	1	0	0	0	1	3	3	2	2	2	2	2	2	1	2	1	2	1	1	1	1	1	1	1	3	2	3	3	3	1	0	1	#NULL!	1	53	6
1	0	1	1	0	1	1	1	0	1	1	1	0	1	1	1	2	1	2	1	3	2	3	1	3	1	1	2	1	2	1	1	1	1	4	3	3	3	3	0	0	2	0	1	55	2
1	0	1	1	0	1	1	1	0	0	0	0	1	0	1	2	2	2	2	2	3	3	3	1	3	1	2	2	2	2	1	1	1	1	3	3	3	3	3	1	0	2	1	1	57	8
1	0	0	0	0	0	0	0	0	0	0	0	0	0	1	2	2	2	2	2	1	1	1	1	1	1	1	1	1	1	1	1	1	1	3	3	3	3	3	0	2	2	1	1	51	5
0	1	1	1	1	0	1	1	0	0	0	0	1	0	0	2	3	2	2	2	3	3	2	1	3	2	2	2	2	1	1	1	1	1	3	3	2	2	2	0	4	2	1	1	57	6
0	0	0	1	0	1	1	1	0	0	0	1	0	0	1	2	3	2	3	2	3	3	3	1	4	1	1	2	1	2	1	1	1	1	3	2	4	3	3	0	4	2	1	0	56	5
1	1	1	1	0	0	1	1	0	1	1	1	0	0	1	2	2	2	2	3	2	4	3	3	3	1	1	1	1	1	1	1	1	1	4	4	4	4	4	1	4	2	0	1	54	16
1	0	0	0	0	0	0	0	0	0	0	0	0	0	1	2	2	2	2	2	3	2	3	1	3	1	1	1	1	1	1	1	1	1	4	3	4	4	3	0	1	2	0	1	58	6
0	1	1	1	1	0	1	1	0	1	0	1	0	0	1	2	2	2	2	2	4	4	4	1	4	2	2	2	2	2	1	1	1	1	3	2	2	2	2	0	4	2	#NULL!	0	72	13
1	0	0	0	0	0	0	0	0	1	1	1	0	0	1	2	2	2	2	2	4	4	4	1	4	1	1	1	1	1	1	1	1	1	3	3	3	3	3	0	1	4	1	1	51	7
1	1	1	0	1	0	0	0	0	0	0	0	0	0	1	2	2	2	2	2	3	3	3	1	3	1	1	1	1	1	1	1	1	1	3	3	3	3	3	1	4	2	1	1	53	4
1	0	0	0	0	0	0	0	0	1	1	0	0	0	1	2	3	2	3	2	1	1	1	1	1	1	1	1	1	1	1	1	1	1	3	3	3	3	3	0	1	0	1	1	50	10
1	0	0	0	0	0	0	0	0	0	0	1	0	0	1	2	2	2	2	2	2	2	2	1	2	1	1	1	1	1	1	1	1	1	2	2	2	2	2	0	4	2	0	1	58	10
1	1	1	1	0	0	1	1	0	0	0	1	0	1	1	2	2	2	2	2	4	3	3	1	3	1	1	1	1	1	1	1	1	1	3	2	2	2	2	1	4	4	1	1	59	10
0	1	1	1	0	0	1	1	0	0	0	1	0	0	1	2	2	2	2	2	3	3	3	1	4	1	1	1	1	1	1	1	1	1	2	2	2	2	2	0	2	2	0	0	56	5
1	0	0	0	0	0	0	0	0	0	0	0	0	0	1	2	2	2	2	2	4	3	3	1	4	1	1	1	1	1	1	1	1	1	3	3	3	3	3	1	4	2	1	1	53	4
1	0	1	0	0	1	0	1	0	0	0	1	0	0	1	2	2	2	2	2	4	3	3	1	4	1	1	1	1	1	1	1	1	1	2	3	3	3	3	0	4	4	1	1	57	5
1	0	0	0	1	0	0	1	0	0	0	0	0	0	1	2	2	2	2	2	2	2	2	1	1	1	1	1	1	1	1	1	1	1	3	2	2	2	2	1	0	2	1	1	57	6
0	1	1	1	1	0	1	1	0	0	0	0	0	0	1	3	3	3	3	3	3	3	3	1	4	2	2	2	2	2	1	1	1	1	3	2	3	2	3	1	2	1	0	0	59	3
0	1	1	1	0	1	1	1	0	0	0	1	0	0	1	2	2	2	3	3	2	2	2	1	2	1	1	1	1	1	1	1	1	1	3	2	2	2	2	1	4	2	0	0	61	7
1	0	0	0	0	0	0	0	0	0	0	0	1	1	0	2	2	2	2	2	3	4	4	1	4	1	1	2	2	2	1	1	1	1	2	2	2	2	2	0	2	4	#NULL!	1	59	4
1	0	0	0	0	0	0	0	0	0	0	0	0	0	1	2	2	2	2	2	3	3	3	1	4	1	1	1	1	1	1	1	1	1	2	2	2	2	2	0	4	2	1	1	55	15
0	0	0	1	0	0	1	1	0	0	0	1	0	0	1	2	2	2	2	2	3	3	3	1	4	1	1	1	1	1	1	1	1	1	3	3	2	2	2	0	4	2	1	1	60	9
1	0	1	1	0	0	1	1	0	0	0	0	0	0	1	2	3	3	2	2	3	4	2	4	1	1	1	1	1	1	1	1	1	1	2	2	2	2	2	0	0	2	1	1	59	13
0	0	0	1	0	0	1	1	0	1	1	1	0	0	1	2	2	2	2	2	2	2	2	1	2	1	1	1	1	1	1	1	1	1	2	2	2	2	2	0	4	2	#NULL!	0	52	6
1	0	0	0	1	0	0	0	0	0	0	0	0	0	1	2	2	2	2	2	2	3	2	2	3	2	2	1	1	1	1	1	1	1	3	3	3	3	3	1	2	2	1	1	57	10
0	1	1	1	0	0	1	1	0	0	0	1	0	0	1	2	2	2	2	2	3	3	3	1	4	1	1	1	1	1	1	1	1	1	2	2	2	2	2	1	4	2	0	0	59	8
0	1	0	0	0	0	1	1	0	0	0	1	0	0	1	2	2	2	2	2	3	3	2	1	3	1	1	1	1	1	1	1	1	1	2	2	2	2	2	1	1	2	1	1	58	6
1	0	0	0	0	0	0	0	0	0	0	0	0	0	1	1	2	3	4	1	1	1	1	1	2	1	1	2	1	2	1	1	1	1	1	2	3	4	1	1	0	0	1	1	49	17
1	0	0	0	0	0	0	1	0	0	0	1	0	0	1	3	2	2	2	2	2	2	2	1	1	1	1	1	1	1	1	1	1	1	3	3	3	3	3	1	1	2	1	1	58	5
1	0	0	0	0	0	0	0	0	0	0	0	0	1	1	2	2	2	2	2	4	3	4	1	4	1	1	1	1	1	1	1	1	1	4	3	3	3	3	0	2	2	1	0	57	3
1	0	0	0	0	0	0	0	0	0	0	0	1	1	1	3	2	2	3	2	3	2	3	1	1	1	1	1	1	1	1	1	1	1	3	3	3	2	2	#NULL!	1	2	1	0	51	4
1	0	0	0	0	0	0	0	0	0	0	0	1	1	0	3	2	3	2	2	2	2	2	1	3	1	1	1	1	1	1	1	1	1	3	4	3	4	3	0	4	0	0	1	59	3
0	0	0	0	0	1	0	1	0	1	0	1	0	1	1	3	3	4	3	4	4	3	3	1	1	2	2	1	2	2	1	1	1	1	3	4	3	4	4	0	2	2	1	0	58	7
0	1	1	1	0	1	1	1	0	1	1	1	0	1	0	2	2	2	2	2	4	2	4	4	3	4	3	4	2	2	3	2	2	2	4	5	4	5	4	1	1	2	0	0	73	6
1	1	1	1	0	0	1	1	0	1	1	1	0	1	1	2	3	2	3	2	2	2	2	1	4	1	2	2	2	2	2	1	1	1	4	4	4	3	3	1	2	2	1	1	63	4
1	0	0	0	0	0	0	0	0	0	0	1	0	1	1	3	2	3	3	3	3	2	3	3	3	4	3	3	1	2	2	1	1	2	4	4	3	4	4	0	0	2	1	1	600	5
1	0	0	0	0	0	1	1	0	1	1	1	0	0	0	3	2	3	2	3	4	3	2	3	4	2	3	2	4	#NULL!	2	3	4	3	3	4	3	4	4	1	1	0	1	0	67	10
1	0	0	0	0	0	0	0	0	0	0	1	0	0	1	3	3	4	3	3	4	3	4	2	4	1	2	1	1	1	1	1	1	1	4	4	4	4	4	1	1	0	1	1	52	8
0	1	1	1	1	0	1	1	0	1	1	1	1	0	1	1	1	1	1	1	4	4	4	2	4	2	2	1	1	1	1	1	1	1	4	2	2	2	2	1	2	#NULL!	0	0	74	10
1	0	0	0	0	0	0	0	0	0	0	0	0	0	1	3	2	2	3	2	3	2	3	1	3	1	1	1	1	1	1	1	1	1	4	4	4	4	4	0	4	0	#NULL!	1	50	8
1	1	1	1	0	0	0	1	0	0	0	1	0	0	1	2	3	3	2	3	3	3	4	1	4	#NULL!	1	2	1	2	1	1	1	1	4	4	3	4	4	1	4	2	1	1	57	4
0	0	0	0	0	0	0	0	0	0	0	0	0	0	0	3	3	3	3	3	3	3	3	1	3	1	1	1	1	1	1	1	1	1	4	4	4	4	4	0	1	2	0	0	61	3
1	0	0	0	0	0	0	0	0	0	0	0	1	0	1	2	2	2	2	2	1	1	1	1	1	1	1	1	1	1	1	1	1	1	5	5	5	5	5	0	4	0	1	1	51	3
1	0	0	0	0	0	0	0	1	1	1	1	0	1	1	1	1	1	1	1	4	4	4	4	3	4	4	4	4	4	3	2	2	2	2	#NULL!	1	2	2	0	4	3	0	0	73	25
0	1	1	1	1	0	1	1	1	1	1	0	0	0	1	2	2	2	2	2	3	2	2	1	3	2	2	2	2	2	1	1	1	1	2	2	2	2	2	0	2	2	0	0	74	5
0	1	1	1	0	1	1	1	0	0	0	1	0	0	1	2	2	2	2	2	2	2	2	1	2	1	1	1	1	1	1	1	1	1	3	2	2	3	2	1	2	2	1	0	57	10
0	1	1	1	0	1	1	1	0	0	0	1	0	0	1	2	2	2	2	2	3	2	2	1	3	2	2	2	2	2	1	1	1	1	2	2	2	2	2	1	#NULL!	2	0	0	71	9
1	0	0	0	0	0	0	0	0	0	0	0	0	0	1	3	3	2	3	2	3	2	3	1	2	1	1	1	1	1	1	1	1	1	3	3	3	3	3	1	2	0	1	1	50	14
1	0	0	0	0	0	0	1	0	0	0	1	0	0	0	2	2	2	2	2	2	2	2	1	2	1	1	1	1	1	1	1	1	1	2	2	2	2	2	1	2	2	1	1	63	4
0	1	1	1	0	0	1	1	0	0	0	1	0	0	1	3	2	3	2	3	2	2	3	2	3	2	3	2	3	2	3	2	2	2	2	2	2	2	2	0	0	2	1	#NULL!	65	10
1	0	0	0	0	0	0	0	0	0	0	1	0	0	1	2	2	2	2	2	2	3	2	1	3	1	1	1	1	1	1	1	1	1	2	2	2	2	2	1	2	2	1	1	53	17
1	0	1	1	0	1	0	1	0	0	0	1	0	0	1	1	1	1	1	1	3	3	3	1	3	1	1	1	1	1	1	1	1	1	3	3	3	3	3	0	4	2	#NULL!	0	56	9
1	1	1	1	0	0	0	1	0	0	0	1	0	0	1	3	3	3	3	3	1	1	1	1	1	1	1	1	1	1	1	1	1	1	4	4	4	4	4	1	2	0	0	#NULL!	50	17
1	0	0	0	0	1	0	0	0	0	0	1	0	0	1	3	2	2	3	2	3	3	3	1	1	1	1	1	1	1	1	1	1	1	4	3	3	3	3	0	5	2	0	1	60	7
1	0	1	1	0	0	0	1	0	0	0	0	1	0	1	3	3	3	3	3	1	1	2	1	2	1	2	2	2	1	1	1	1	1	3	3	3	3	3	0	4	2	1	1	50	13
1	0	1	1	1	1	1	1	0	0	0	0	1	0	0	2	2	2	2	2	2	2	2	1	2	1	1	1	1	1	1	1	1	1	2	2	2	2	2	0	0	2	1	1	60	5
0	1	1	1	0	1	1	1	0	1	1	1	0	1	1	2	2	2	2	2	2	2	2	1	2	1	1	1	1	1	1	#NULL!	1	1	3	2	2	2	2	0	4	2	1	1	57	8
1	0	0	0	0	0	0	0	0	0	0	1	0	0	1	2	2	2	2	2	3	3	3	1	2	2	2	2	2	2	1	1	1	1	2	3	2	2	2	0	2	2	0	1	52	3
1	0	1	1	1	0	1	1	0	1	1	1	0	0	1	3	2	3	2	3	3	3	3	1	2	1	1	1	1	1	1	1	1	1	3	2	2	2	2	1	1	0	0	1	56	7
1	0	0	0	0	1	0	0	0	0	0	0	1	0	1	3	2	3	2	2	4	3	2	1	3	1	1	1	1	1	1	1	1	1	3	4	3	3	3	1	2	2	1	1	55	8
1	0	0	0	0	1	0	0	0	0	0	1	0	0	1	2	2	2	3	3	1	1	1	1	1	1	1	1	1	1	1	1	1	1	2	2	2	2	2	0	2	0	#NULL!	1	50	7
1	0	0	0	0	0	0	0	0	0	0	1	0	0	1	1	1	1	1	1	3	3	3	1	3	1	1	2	2	2	1	1	1	1	2	2	2	2	2	0	2	2	1	1	68	6
0	1	1	1	1	0	1	1	0	0	0	0	0	0	0	1	1	1	1	1	3	3	3	1	3	1	1	1	1	1	1	1	1	1	2	2	2	2	2	0	5	2	0	0	73	8
1	0	0	0	0	0	0	0	0	0	0	1	0	0	1	2	2	2	2	2	3	3	3	1	2	1	1	1	1	1	1	1	1	1	2	2	2	2	2	1	1	0	1	1	57	15
0	1	1	1	0	1	1	1	0	0	0	0	0	0	1	2	2	2	2	2	3	3	3	1	3	1	1	1	1	1	1	1	1	1	2	2	2	2	2	0	4	2	1	0	71	12
0	1	1	1	0	1	1	1	0	0	0	1	0	0	1	1	1	1	1	1	3	3	3	1	3	1	1	1	1	1	1	1	1	1	2	2	2	2	2	0	4	2	1	0	73	14
0	1	1	1	0	0	1	1	0	0	0	0	0	1	0	2	2	2	2	2	2	3	3	1	3	1	1	2	2	2	2	1	1	1	2	2	2	2	2	1	2	2	#NULL!	0	60	19
0	1	1	1	1	0	1	1	0	1	1	1	0	1	1	2	2	2	2	2	3	3	3	1	4	1	1	1	1	1	1	1	1	1	3	3	2	2	2	0	1	2	#NULL!	0	58	10
1	0	0	0	0	0	0	0	0	0	0	0	0	0	1	2	2	2	2	2	4	4	4	1	4	1	1	1	1	1	1	1	1	1	4	3	3	3	3	1	2	2	0	1	56	7
1	0	1	1	1	0	1	1	1	1	1	1	0	1	1	2	2	2	2	2	4	4	4	1	4	1	1	1	1	1	1	1	1	1	3	3	3	3	3	1	5	2	1	1	52	8
1	0	0	0	0	0	0	0	0	0	0	0	0	0	1	3	2	2	2	2	3	3	3	1	3	1	1	1	1	1	1	1	1	1	2	2	2	2	2	0	4	4	1	1	54	10
1	0	1	1	0	1	0	1	0	0	0	1	0	0	1	2	2	2	2	2	3	3	3	1	4	1	1	1	1	1	1	1	1	1	3	3	2	3	3	1	4	2	1	1	53	4
1	0	0	0	0	0	0	0	0	0	0	1	0	0	1	3	3	3	3	3	4	4	3	1	4	1	1	1	1	1	1	1	1	1	3	3	3	3	3	1	1	4	1	1	56	8
1	0	0	0	0	0	0	0	0	0	0	1	0	0	1	3	4	3	3	3	3	3	2	3	4	1	1	1	1	1	2	1	1	1	4	4	4	3	4	#NULL!	2	0	1	1	51	3
1	0	0	0	0	0	0	0	0	0	0	0	0	0	1	2	3	2	3	2	3	3	3	2	3	2	2	2	1	1	1	1	1	1	4	4	4	4	4	#NULL!	2	0	1	1	51	7
0	1	1	1	1	1	1	1	1	0	1	0	1	1	0	3	3	3	3	3	4	4	4	1	1	1	1	1	1	1	1	1	1	1	4	4	4	5	5	1	4	4	0	0	61	1
0	1	1	1	0	#NULL!	0	1	1	0	1	0	0	0	1	2	2	2	2	2	4	3	3	1	4	1	2	2	2	2	1	1	1	1	2	2	2	2	2	1	1	2	#NULL!	0	63	6
1	0	0	0	1	0	0	0	0	1	1	1	0	1	1	3	3	3	3	3	4	2	3	1	4	1	1	1	1	1	1	1	1	1	3	3	3	2	3	0	2	2	1	1	63	7
0	0	0	0	0	0	0	0	0	0	0	1	0	0	1	2	2	2	2	2	3	3	3	1	3	1	1	1	1	1	1	1	1	1	2	2	2	2	2	0	0	2	#NULL!	1	54	11
1	0	0	0	0	0	1	1	0	0	0	0	0	0	1	2	2	3	4	3	3	3	3	1	4	1	1	1	1	1	1	1	1	1	2	2	2	2	2	0	4	2	1	1	65	13
1	1	1	1	0	1	1	1	0	1	0	0	0	0	2	2	2	2	2	2	4	4	4	1	4	2	2	2	2	2	1	1	1	1	2	2	2	2	2	0	4	2	1	1	59	6
1	0	0	0	0	1	0	0	0	0	1	0	0	1	0	2	2	2	2	2	3	3	3	1	4	1	1	1	1	1	1	1	1	1	3	4	3	4	3	0	4	4	0	1	65	6
1	0	0	0	0	0	0	0	0	0	0	0	0	0	1	2	2	2	2	2	3	4	4	1	4	1	1	1	1	1	1	1	1	1	3	2	2	3	3	1	4	2	#NULL!	1	69	7
0	1	1	1	0	0	1	1	0	0	0	1	0	0	1	2	2	2	2	2	3	4	3	1	4	1	1	1	1	1	1	1	1	1	3	4	3	3	4	0	2	2	1	0	69	7
1	0	0	0	0	0	0	0	0	1	1	1	0	0	1	2	2	2	2	2	3	4	3	2	4	2	2	2	2	2	1	1	1	1	3	3	3	3	3	0	0	0	0	1	53	7
0	1	1	1	0	0	1	1	0	0	0	0	1	1	0	2	2	2	2	2	3	3	3	1	4	1	1	1	2	2	2	1	1	1	3	2	2	2	2	1	2	1	1	0	63	8
0	1	1	1	0	0	1	1	0	0	0	1	0	0	1	3	3	3	3	3	3	3	3	1	4	1	1	1	1	1	1	1	1	1	3	2	2	2	2	0	4	2	0	0	60	6
1	0	0	0	0	0	0	0	0	0	0	1	0	0	1	2	2	2	2	2	2	2	2	1	2	1	1	1	1	1	1	1	1	1	3	3	3	3	3	1	1	2	1	0	56	4
1	1	1	1	0	0	0	0	0	0	0	1	0	0	0	2	2	1	3	#NULL!	2	2	2	1	4	2	3	2	1	2	1	1	1	1	5	3	1	3	4	0	2	0	1	1	64	8
0	1	1	1	0	1	0	1	0	0	0	1	0	0	1	1	1	1	1	1	3	3	3	1	3	1	1	1	1	1	1	1	1	1	2	2	2	2	2	0	1	2	1	0	71	12
1	0	0	0	0	0	0	0	0	0	0	0	0	0	1	2	2	2	2	3	2	2	2	1	1	1	1	1	1	1	1	1	1	1	2	3	3	3	3	1	2	0	#NULL!	1	63	17
0	1	1	1	0	0	0	1	0	1	1	1	0	0	1	2	2	2	2	2	2	2	2	#NULL!	1	2	1	1	1	1	1	1	1	1	3	3	3	3	3	1	2	#NULL!	1	0	53	6
1	0	0	0	1	0	0	0	0	0	0	0	0	0	1	2	2	2	2	2	1	1	1	1	1	1	1	1	1	1	1	1	1	1	4	4	4	4	4	#NULL!	3	0	1	1	50	18
1	0	0	0	0	0	0	0	0	0	0	1	0	0	1	2	2	2	2	2	2	2	2	1	2	1	1	1	1	1	1	1	1	1	2	3	3	3	3	1	2	0	1	1	52	19
0	1	1	1	0	1	0	1	0	0	0	1	0	0	1	2	2	2	2	2	3	2	2	1	2	1	1	1	1	1	1	1	1	1	2	2	2	2	2	1	0	2	0	0	65	11
1	0	0	0	0	1	0	1	0	1	1	1	0	0	1	1	1	1	1	1	4	3	4	1	3	1	1	1	1	1	1	1	1	1	2	2	2	2	2	0	3	2	1	1	64	14
1	0	0	0	0	0	0	1	0	0	0	0	0	0	1	2	2	2	2	2	3	3	3	1	2	1	1	1	1	1	1	1	1	1	2	2	2	2	2	1	2	#NULL!	1	1	58	9
1	0	0	0	0	0	0	1	0	0	0	0	0	0	1	2	2	2	2	2	3	3	3	1	3	2	2	2	2	1	1	1	1	1	2	3	3	3	3	1	4	2	1	1	61	14
0	1	1	1	0	0	0	1	0	0	0	0	0	0	1	2	2	2	2	2	3	3	3	1	3	1	1	1	1	1	1	1	1	1	3	3	3	3	3	1	3	2	1	0	57	11
1	0	0	0	0	0	0	1	0	0	0	0	0	0	1	2	2	2	2	2	2	2	2	1	2	1	1	1	1	1	1	1	1	1	2	2	2	2	2	0	0	2	1	1	55	19
0	1	1	1	0	1	1	1	1	0	0	0	0	0	1	3	2	2	2	2	2	2	2	1	1	1	1	1	1	1	1	1	1	1	#NULL!	2	2	2	2	0	1	2	#NULL!	0	63	4
1	0	0	0	0	0	0	0	0	0	0	0	0	0	1	2	2	2	2	2	2	2	2	1	3	1	1	1	1	1	1	1	1	1	3	2	2	2	2	0	4	4	1	1	58	15
1	0	0	0	0	1	0	0	0	0	0	0	0	0	1	2	2	2	2	2	3	3	3	1	2	1	1	1	1	1	1	1	1	1	3	2	2	2	2	0	0	2	0	1	60	8
1	0	0	0	0	0	0	0	0	0	0	0	1	1	0	2	2	3	2	3	3	3	3	1	4	1	1	1	1	1	1	1	1	1	2	2	2	2	2	0	4	4	1	0	57	5
0	1	1	1	1	0	1	1	1	1	1	1	0	0	1	2	2	2	2	2	4	3	3	1	4	1	1	1	1	1	1	1	1	1	3	2	2	2	2	0	2	2	0	0	63	7
1	0	0	0	0	1	0	0	0	0	0	1	0	0	1	3	2	3	2	3	4	4	3	1	4	1	1	1	1	1	1	1	1	1	4	3	4	3	4	1	4	2	1	1	59	5
0	1	1	1	0	0	1	0	1	1	1	0	0	0	1	2	2	2	2	2	3	3	3	1	2	1	1	1	1	1	1	1	1	1	2	2	2	2	2	0	2	2	0	#NULL!	58	11
1	0	0	0	0	0	1	0	0	0	0	1	0	0	1	2	2	2	2	2	3	2	2	1	3	1	1	1	1	1	1	1	1	1	2	2	2	2	2	0	2	2	1	1	58	7
1	0	0	0	0	0	0	0	0	0	0	0	0	1	0	2	2	2	2	3	4	3	4	1	4	1	1	1	1	1	1	1	1	1	3	4	3	4	3	1	#NULL!	2	0	1	61	7
1	0	0	0	0	0	0	0	0	1	#NULL!	1	0	0	1	2	3	2	2	3	3	2	3	1	3	1	1	1	1	1	1	1	1	1	3	4	3	4	3	1	4	2	1	#NULL!	57	#NULL!
0	1	1	1	1	0	1	1	0	0	0	1	0	1	0	3	2	3	3	2	3	3	#NULL!	1	4	1	1	1	1	1	1	1	1	1	3	3	4	3	3	1	0	1	0	0	59	4
0	1	1	1	0	1	1	1	1	1	1	0	0	1	0	2	2	2	2	2	4	4	2	4	2	2	2	2	2	2	1	1	1	1	2	2	2	2	#NULL!	0	4	2	0	0	73	13
1	0	0	0	0	0	0	0	0	1	1	1	0	0	1	3	2	3	2	3	4	4	1	1	4	1	1	1	1	1	1	1	1	1	3	4	#NULL!	3	4	0	2	2	1	1	51	7
1	0	0	0	0	0	0	0	0	0	0	0	0	0	1	2	2	3	2	3	4	2	3	1	1	1	1	1	1	1	1	1	2	1	4	5	3	4	5	0	4	2	1	1	58	15
1	0	0	0	0	0	0	0	0	0	0	0	0	0	1	2	2	2	2	2	3	3	3	1	4	1	1	1	1	1	1	1	1	1	2	2	2	2	2	0	2	4	1	#NULL!	57	10
0	0	0	0	0	0	0	0	0	1	1	1	0	0	1	3	3	2	3	2	3	3	3	1	1	2	2	2	2	1	1	1	1	1	3	3	2	2	2	1	1	2	1	0	52	7
1	1	1	1	0	0	1	1	0	0	0	1	0	0	1	2	2	2	2	2	3	3	3	1	4	2	1	1	1	1	1	1	1	1	2	2	3	2	2	0	5	2	1	1	54	13
0	1	1	1	0	0	0	1	0	0	0	0	0	1	1	2	2	2	2	2	3	3	3	1	4	1	1	1	1	1	1	1	1	1	2	2	2	2	2	1	1	2	1	0	53	8
0	1	1	1	0	1	1	1	0	1	0	1	0	0	1	2	2	2	2	2	3	3	3	1	2	2	1	1	1	1	1	1	1	1	2	2	2	2	2	1	2	2	0	#NULL!	53	9
0	0	1	1	0	0	0	1	0	0	0	1	0	0	1	2	2	2	2	2	4	4	3	2	4	1	2	2	1	1	2	1	1	1	2	2	2	2	2	0	1	2	1	0	58	10
0	1	1	1	0	0	1	1	0	0	0	0	0	0	1	1	2	2	2	2	3	3	3	1	3	1	1	1	1	1	1	1	1	1	2	2	2	2	2	0	0	2	0	0	66	4
1	0	1	1	0	0	1	1	0	1	1	0	0	1	1	2	2	2	2	2	4	4	4	1	4	1	1	2	2	1	1	1	1	1	2	2	2	2	2	0	1	2	1	1	57	8
0	1	1	1	1	1	1	1	1	0	0	1	0	0	1	1	1	1	1	1	4	4	4	1	4	1	1	1	1	1	1	1	1	1	2	2	2	2	2	0	2	2	0	0	63	2
0	1	1	1	0	1	1	1	0	1	0	1	0	0	1	2	2	2	2	2	4	4	4	1	4	2	2	2	2	2	1	1	1	1	2	2	2	2	2	1	1	2	0	0	65	2
1	1	1	1	0	0	1	1	1	1	1	1	0	0	1	2	2	2	2	2	4	4	4	1	4	1	1	1	1	1	1	1	1	1	5	5	5	5	5	0	4	3	1	1	59	10
0	1	1	1	1	0	1	1	1	1	1	1	0	1	0	2	2	2	2	2	4	4	4	1	1	1	1	1	1	1	1	1	1	1	2	2	2	2	2	1	4	2	0	0	70	10
0	1	1	1	1	0	1	1	1	0	0	0	0	0	1	2	2	2	2	2	4	4	4	1	1	1	1	1	1	1	1	1	1	1	4	3	2	2	2	0	4	2	1	0	61	7
0	1	1	1	0	1	1	1	0	1	1	0	0	0	1	3	3	3	3	3	3	3	2	2	2	2	2	2	2	2	2	1	1	1	2	2	2	2	2	0	1	1	1	0	59	16
1	0	0	0	0	0	0	1	0	0	0	1	0	0	1	2	2	2	2	2	2	2	2	1	2	1	2	2	2	2	2	1	1	1	2	2	2	2	2	0	4	2	1	1	53	11
1	0	0	0	0	0	0	1	0	0	0	0	0	0	1	2	2	2	2	2	4	4	4	1	4	1	2	2	2	2	2	1	1	1	2	2	2	2	2	0	3	2	1	1	60	19
1	0	0	0	0	0	0	0	0	0	0	1	0	0	1	2	2	2	2	2	2	2	2	1	1	1	1	1	1	1	1	1	1	1	3	3	3	3	3	1	3	2	0	1	54	3
0	1	1	1	0	0	1	1	0	0	0	1	0	1	1	2	2	2	2	2	4	4	4	1	2	1	1	1	2	2	1	1	1	1	3	2	2	2	3	1	2	2	1	1	63	12
1	0	0	0	0	0	0	1	0	0	0	0	0	0	0	2	3	2	3	3	3	3	3	1	3	1	1	1	1	1	1	1	1	1	3	3	3	3	3	0	2	2	1	1	54	6
1	0	0	0	0	0	0	0	0	0	0	0	0	0	1	2	2	2	2	2	2	2	2	1	2	1	1	1	1	1	1	1	1	1	3	3	3	3	3	0	2	2	1	1	51	10
1	0	0	0	0	0	0	0	0	0	1	1	0	0	1	2	2	2	2	2	3	2	1	2	1	1	1	1	1	1	1	1	1	1	2	2	2	2	2	0	2	2	1	1	53	4
1	0	0	0	0	1	0	1	0	0	0	1	0	0	1	2	2	2	2	2	3	3	1	3	1	1	1	1	1	1	1	1	1	1	2	2	2	2	2	1	3	2	1	1	55	16
0	1	1	1	0	0	1	1	1	0	0	0	1	0	1	2	2	2	2	2	2	2	2	1	2	1	1	1	1	1	1	1	1	1	3	3	3	3	3	1	1	2	#NULL!	0	60	5
0	1	1	1	0	1	1	0	0	0	0	0	1	0	1	2	2	2	2	2	3	3	3	1	1	2	2	2	2	2	1	1	1	1	3	2	2	2	2	0	2	2	0	0	56	10
1	0	0	0	0	0	0	0	0	0	0	0	0	0	1	3	2	3	2	3	4	4	4	1	4	1	1	1	1	1	1	1	1	1	5	4	4	4	4	0	2	0	1	1	53	5
1	0	0	0	0	0	0	0	0	0	0	1	0	0	1	3	3	4	2	3	4	4	4	1	4	1	1	1	1	1	1	1	1	1	3	4	3	3	4	1	2	4	1	1	52	10
1	0	0	0	0	0	0	0	0	0	0	1	0	0	1	2	2	2	2	2	3	4	3	1	4	1	1	1	1	1	1	1	1	1	3	3	3	3	3	1	3	2	1	#NULL!	50	3
1	1	1	1	0	0	1	1	0	0	0	0	0	0	1	2	2	2	2	2	3	2	2	1	2	2	2	2	2	2	1	1	1	1	3	3	3	3	3	1	3	2	1	1	60	7
1	0	1	1	0	0	0	0	0	0	1	0	1	1	0	2	2	1	2	3	2	1	1	1	1	1	1	1	1	2	1	1	1	1	3	4	2	3	3	0	1	0	1	1	54	11
1	0	0	0	0	0	0	0	0	0	0	0	0	0	1	2	2	3	2	2	3	2	2	1	4	1	1	1	1	1	1	1	1	1	4	3	1	3	2	0	1	0	1	1	55	17
1	0	0	0	0	0	0	0	0	0	0	0	0	0	1	2	2	2	2	2	2	2	2	1	1	1	1	1	1	1	1	1	1	1	2	2	2	2	2	0	3	2	1	1	57	13
1	0	0	0	0	0	0	1	0	0	0	0	0	0	1	2	2	2	2	2	3	3	2	1	1	1	1	1	1	1	1	1	1	1	3	3	2	2	2	1	2	2	0	1	59	6
1	0	0	0	0	0	0	1	0	0	0	0	0	0	1	2	2	2	2	2	3	2	1	1	1	1	1	1	1	1	1	1	1	1	2	2	2	2	2	1	3	0	1	1	50	19
1	0	0	0	0	0	0	0	0	0	0	0	0	0	1	2	2	2	2	2	3	3	3	1	1	1	1	1	1	1	1	1	1	1	2	2	2	2	2	1	3	2	1	1	56	13
1	0	0	0	0	0	0	0	0	0	0	1	0	0	1	2	2	2	2	2	3	2	2	1	3	1	1	1	1	1	1	1	1	1	2	2	2	2	2	1	2	2	1	1	53	19
1	0	0	0	0	0	0	0	0	0	1	1	0	0	1	2	2	2	2	2	3	3	3	1	2	1	1	1	11	1	1	1	1	1	2	2	2	2	2	0	0	#NULL!	1	1	56	7
1	0	0	0	0	0	1	0	0	0	0	0	1	0	1	2	2	2	2	2	3	3	3	1	2	1	1	1	1	1	1	1	1	1	3	3	2	3	3	1	3	2	1	1	63	9
1	0	0	0	0	0	0	0	0	0	0	1	0	0	1	2	2	2	2	2	2	2	1	1	1	1	1	1	1	1	1	1	1	1	2	2	2	2	3	1	#NULL!	2	#NULL!	1	52	8
0	0	0	0	0	1	0	0	0	1	1	0	0	1	1	4	3	4	3	3	4	3	3	1	4	1	1	1	1	1	1	1	1	1	4	5	4	5	5	0	2	1	0	#NULL!	51	#NULL!
0	1	0	0	1	0	1	1	0	0	1	1	0	1	0	3	2	3	2	3	4	3	4	1	4	1	2	1	2	1	1	1	1	1	3	4	5	4	5	0	4	2	0	1	61	13
0	0	1	1	0	1	1	1	0	0	1	0	0	0	1	3	2	2	3	2	4	3	1	4	3	2	1	1	1	1	1	1	1	1	4	4	5	3	4	0	4	2	1	#NULL!	#NULL!	#NULL!
1	0	0	0	0	0	0	0	0	0	0	1	0	1	0	2	2	3	2	4	3	2	1	4	1	1	1	1	1	2	1	1	1	2	4	3	4	3	2	1	2	2	0	1	54	5
1	0	0	1	0	0	0	0	0	1	1	1	0	0	1	2	3	2	3	2	3	4	3	4	3	4	3	4	3	4	3	4	3	4	4	4	5	4	5	0	1	0	1	1	52	5
1	0	0	0	0	0	0	0	0	0	0	0	0	0	0	2	2	2	2	2	3	4	#NULL!	3	2	2	2	2	2	1	1	1	1	1	4	3	3	3	3	1	1	0	1	1	52	7
1	0	0	0	0	0	0	0	0	0	0	0	0	0	0	3	3	3	3	3	4	3	3	3	3	3	2	2	1	1	1	1	1	1	4	4	4	4	4	0	4	2	0	1	57	6
1	1	1	1	1	0	1	1	1	1	1	1	0	1	0	1	2	1	1	1	4	4	4	2	4	2	3	3	3	3	2	2	1	1	4	4	3	4	4	0	1	2	0	0	71	10
1	1	0	0	1	0	1	1	0	0	0	0	1	1	1	2	3	3	4	3	4	3	3	4	1	1	2	2	3	2	1	2	1	1	4	5	4	4	5	1	0	1	0	1	68	12
1	0	0	0	0	0	0	0	0	0	0	1	0	0	1	3	4	3	3	3	4	4	3	1	4	1	2	2	2	2	1	1	1	1	4	5	4	4	5	1	1	4	1	1	53	4
1	0	0	0	0	0	0	0	0	0	1	1	0	0	1	3	4	3	4	3	4	4	4	1	4	1	1	2	1	2	1	1	1	1	4	3	4	5	4	0	3	2	1	1	57	5
1	0	0	0	0	0	0	0	0	0	0	1	0	0	1	3	3	3	3	3	1	1	1	1	1	1	1	1	1	1	1	1	1	1	3	3	3	3	3	0	4	0	1	1	53	3
1	0	0	0	0	0	0	0	0	0	0	1	0	0	1	2	2	2	2	2	3	3	3	1	3	1	1	2	2	2	1	1	1	1	3	3	2	2	2	0	0	2	1	1	53	8
0	1	1	1	1	1	1	1	0	0	0	1	0	0	1	2	2	3	2	2	4	4	4	1	4	1	1	1	2	2	1	1	1	1	4	2	2	2	2	1	2	1	0	0	66	8
1	0	0	0	0	0	0	0	0	0	0	0	0	0	1	2	3	3	3	3	2	2	2	1	3	1	1	1	1	1	1	1	1	1	3	3	3	3	3	0	4	3	#NULL!	1	59	#NULL!
0	1	1	1	0	1	1	1	0	0	0	0	1	0	1	1	1	1	1	1	3	3	3	1	2	1	1	1	1	1	1	1	1	1	2	2	2	2	2	0	1	2	1	1	66	6
1	0	1	1	0	0	1	0	0	0	0	0	1	1	0	2	2	2	2	2	3	2	3	2	5	2	3	2	2	2	1	1	1	1	2	2	2	2	2	0	1	2	1	1	57	6
0	1	0	0	0	0	0	0	0	1	1	0	0	1	1	2	2	1	2	1	2	2	2	1	2	1	1	1	1	1	1	1	1	1	2	2	2	2	2	0	1	4	1	0	56	12
0	1	1	1	0	1	0	1	0	0	1	0	0	1	1	2	2	1	2	2	4	4	3	1	3	1	2	2	2	2	2	1	1	1	2	2	2	2	2	0	2	0	1	0	57	22
0	1	1	1	0	0	1	1	1	1	1	1	1	0	1	2	2	2	2	2	2	2	2	2	2	2	2	2	2	2	1	1	1	1	2	2	2	1	2	0	3	2	1	1	59	18
1	0	1	1	0	0	1	0	1	1	0	0	1	0	1	2	2	1	2	2	2	4	1	3	2	1	1	1	1	1	1	2	1	2	2	2	2	2	2	1	4	2	1	1	56	4
1	0	0	0	0	0	0	0	0	0	0	0	1	0	1	2	2	2	2	2	3	2	2	1	2	1	1	1	1	1	1	1	1	1	3	2	3	2	2	0	2	2	1	1	53	16
1	0	1	1	0	0	0	0	0	1	1	1	0	0	1	2	2	2	2	2	3	2	3	1	3	1	2	1	1	1	1	1	1	1	3	2	2	2	2	1	2	2	#NULL!	1	60	15
0	1	1	1	0	1	#NULL!	1	0	0	0	0	1	0	1	1	1	1	1	1	4	3	3	1	3	1	1	1	1	1	1	1	1	1	2	2	2	2	2	1	2	0	1	0	53	10
2	1	2	1	2	1	1	2	1	2	1	1	1	1	1	2	2	2	2	2	3	3	3	1	2	2	2	2	1	1	1	1	1	1	3	3	2	2	2	1	2	2	1	1	#NULL!	16
0	1	1	1	0	0	1	1	0	0	0	0	0	0	1	2	2	1	2	2	4	4	4	1	4	1	1	1	2	2	1	2	1	1	2	2	2	2	2	1	3	2	#NULL!	#NULL!	74	16
0	1	1	1	1	0	1	1	0	1	1	1	0	1	0	1	1	1	2	1	3	3	3	1	3	1	1	1	1	1	1	1	1	1	2	2	2	2	2	1	4	1	1	0	61	6
0	1	1	1	0	1	1	1	1	0	1	0	0	0	1	1	1	1	1	1	4	4	4	2	2	2	2	2	2	2	2	1	1	1	2	3	2	2	2	1	4	2	0	0	71	10
0	1	1	1	0	0	1	1	0	0	0	0	1	0	1	2	2	2	2	2	3	4	3	1	4	1	1	1	1	1	1	1	1	1	2	2	2	2	2	1	2	2	1	0	58	8
1	0	0	0	0	0	0	0	0	1	1	0	0	1	1	2	2	3	2	2	4	3	4	1	4	1	1	1	1	1	1	1	1	1	4	5	4	4	5	1	2	2	1	1	52	6
1	0	0	0	0	0	0	0	0	0	0	0	0	0	1	2	3	2	3	2	4	3	4	1	4	1	1	1	1	1	1	1	1	1	4	3	4	4	4	0	1	2	0	1	62	6
0	1	1	1	0	1	1	1	0	1	1	1	0	0	1	3	2	3	2	3	4	4	4	1	4	1	1	2	2	2	2	1	1	1	3	4	5	3	4	1	4	2	1	0	60	5
1	0	0	0	0	0	0	0	0	1	1	1	0	0	1	3	3	3	4	3	3	3	3	1	4	1	1	1	1	1	1	1	1	1	4	3	4	3	4	0	3	2	1	1	56	4
1	0	0	0	0	0	0	0	0	1	1	1	0	1	0	2	3	2	3	2	4	3	4	1	4	1	1	1	1	1	1	1	1	2	3	4	3	3	4	#NULL!	4	2	1	1	56	4
0	1	1	1	0	0	1	1	0	0	0	1	0	0	1	1	1	1	2	2	4	4	4	1	4	1	2	2	2	2	1	1	1	1	2	2	2	2	2	0	1	2	0	0	67	12
1	0	0	0	0	1	0	0	0	1	1	0	0	0	1	2	2	2	2	2	3	3	3	1	1	1	2	2	1	2	1	1	1	1	3	2	2	2	2	1	1	2	0	1	51	7
0	1	1	1	0	0	1	1	0	0	1	1	0	0	1	1	1	1	1	1	4	4	4	1	4	1	1	1	1	1	1	1	1	1	3	3	2	2	2	0	2	2	0	0	73	6
0	1	1	1	0	1	0	1	0	0	0	0	0	0	1	2	1	1	1	1	4	4	4	1	4	1	1	1	1	1	1	1	1	1	2	2	2	2	2	0	3	2	0	1	71	13
1	0	0	0	0	0	0	0	0	0	0	1	0	0	1	2	2	2	2	2	3	3	2	1	3	2	1	1	1	1	1	1	1	1	3	2	2	2	2	0	2	2	1	1	53	19
1	0	0	0	0	1	0	0	0	1	0	1	0	0	1	3	2	3	2	3	4	4	4	1	4	2	2	2	2	2	1	1	1	1	2	2	2	2	2	0	1	2	0	1	56	10
0	1	1	1	0	1	1	1	0	1	1	0	0	0	1	1	1	1	1	1	4	4	4	2	4	1	1	2	2	2	2	1	1	1	2	2	2	2	2	1	2	2	0	0	67	11
1	0	0	0	0	1	#NULL!	0	0	0	0	0	0	0	1	3	3	3	3	3	3	4	3	1	2	1	1	2	2	1	1	1	1	1	3	2	2	2	2	0	4	2	1	1	57	8
1	0	0	0	0	1	0	1	0	0	0	0	0	0	1	2	2	2	2	2	3	3	3	1	3	1	1	1	1	1	1	1	1	1	2	2	2	2	2	1	2	2	1	1	56	7
1	0	0	0	0	1	0	1	0	1	1	0	0	1	1	2	2	2	2	2	3	3	2	1	2	2	2	2	2	1	1	1	1	1	2	2	2	2	2	1	2	2	1	1	56	10
1	0	0	0	0	0	0	0	0	0	0	1	0	0	1	2	2	2	2	2	3	3	1	3	1	1	1	1	1	1	1	1	1	1	2	2	2	2	2	0	2	2	1	1	54	3
1	0	0	0	0	0	0	0	0	1	1	1	0	0	1	2	2	2	2	2	4	3	3	1	3	1	1	1	1	1	1	1	1	1	2	2	2	2	2	1	2	2	1	1	52	10
1	0	1	1	0	0	1	0	0	0	0	1	0	0	1	2	2	2	2	#NULL!	2	2	2	1	2	1	1	1	1	1	1	1	1	1	2	2	2	2	2	1	2	2	1	1	55	7
1	0	0	0	0	0	1	1	0	0	0	0	1	0	0	3	3	3	3	3	4	3	3	1	3	1	1	1	1	1	1	1	1	1	3	3	3	3	3	0	4	4	0	1	60	3
1	0	0	0	0	0	0	0	0	0	0	1	0	0	1	2	2	2	2	2	3	2	2	1	2	1	1	1	1	1	1	1	1	1	2	2	2	2	2	1	1	2	1	1	53	4
1	0	0	0	0	0	0	0	0	0	0	0	0	0	1	2	2	2	2	2	2	2	2	1	2	1	1	1	1	1	1	1	1	1	2	2	2	2	2	1	1	2	1	1	58	16
1	1	1	1	1	0	1	1	0	1	1	1	0	0	1	3	4	2	3	2	3	4	2	4	3	4	2	3	4	2	3	4	3	2	4	3	4	3	4	1	2	#NULL!	0	1	53	6
1	0	0	0	0	0	0	0	0	0	0	1	0	0	1	3	3	4	3	4	3	4	3	2	4	3	1	2	1	1	2	1	1	2	4	3	4	3	4	0	4	2	1	1	51	7
0	1	1	1	1	0	1	1	0	1	1	0	0	0	1	3	3	2	3	2	3	2	1	2	4	1	1	1	1	1	1	1	1	1	4	3	4	3	4	1	0	2	#NULL!	0	65	10
0	0	1	1	0	0	1	1	0	0	0	1	0	1	1	2	2	3	2	2	3	3	3	1	4	1	1	1	1	1	1	1	1	1	3	3	4	3	4	1	1	1	1	0	58	6
0	0	0	0	0	0	0	0	0	1	1	1	0	0	1	3	2	3	2	3	4	2	3	1	1	1	1	1	2	1	1	1	1	1	4	3	4	3	4	0	2	2	1	0	63	11
0	1	1	1	1	0	1	1	0	1	1	1	0	0	1	3	2	3	2	3	4	3	3	1	4	1	1	1	1	1	1	1	1	1	4	3	4	3	4	0	1	2	1	0	65	9
1	1	1	1	0	1	1	1	0	1	1	1	0	1	1	3	2	3	2	3	4	3	3	1	4	1	1	1	1	1	2	1	1	2	3	4	3	4	4	1	2	2	1	1	59	6
1	0	0	0	0	1	0	0	0	1	1	1	0	0	1	3	2	3	2	3	4	3	2	1	4	1	1	1	2	1	1	1	2	1	3	3	4	3	4	1	2	4	1	1	60	6
1	0	0	0	0	0	0	0	0	0	0	1	0	0	1	2	2	2	2	2	2	2	2	1	2	1	1	1	1	1	1	1	1	1	4	3	3	3	3	1	5	0	1	#NULL!	#NULL!	13
1	0	0	0	0	0	0	1	0	0	0	0	0	0	1	2	2	2	2	3	3	3	3	1	3	1	1	1	1	1	1	1	1	1	4	4	4	4	4	0	2	4	1	1	63	2
1	0	0	0	0	0	0	0	0	0	0	1	0	0	1	2	2	2	2	2	3	4	3	1	2	1	1	1	1	1	1	1	1	1	2	2	2	2	2	0	2	2	1	1	62	12.5
0	1	1	1	0	0	1	1	1	0	0	0	0	0	1	2	2	1	1	1	3	3	2	2	2	2	2	2	2	2	2	2	2	2	12	1	2	2	2	0	0	2	0	0	58	7
1	0	0	0	0	0	0	0	0	0	0	1	0	0	1	2	2	2	2	2	4	4	4	1	3	1	1	1	1	1	1	1	1	1	2	2	2	2	2	0	3	2	1	1	54	9
1	0	0	0	0	0	0	0	0	0	0	1	0	0	1	1	2	2	2	2	2	2	2	1	3	1	1	1	1	1	1	1	1	1	2	2	2	2	2	1	2	2	1	1	58	6
0	1	1	1	0	1	1	1	0	0	0	0	0	0	1	2	2	2	2	2	3	3	2	1	3	1	1	1	1	1	1	1	1	1	3	2	2	2	2	0	2	2	1	0	62	12
1	0	0	0	0	0	0	0	0	0	0	0	0	0	1	1	1	1	1	1	3	3	3	1	2	1	1	1	1	1	1	1	1	1	2	2	2	2	2	0	0	0	#NULL!	1	51	9
0	1	1	1	0	1	0	1	0	0	1	1	0	0	1	2	2	2	2	2	3	3	3	1	2	1	1	1	1	1	1	1	1	1	2	2	2	2	2	1	4	1	0	0	68	17
0	0	0	0	0	0	0	1	0	0	0	0	0	0	1	1	2	1	1	2	2	2	2	1	2	1	1	1	1	1	1	1	1	1	2	2	2	2	2	0	2	2	1	0	55	4
1	0	0	0	0	0	0	0	0	0	0	1	0	0	1	2	2	2	2	2	3	4	3	1	3	1	1	1	1	1	1	1	1	1	2	2	2	2	2	0	3	2	1	1	51	13
1	0	0	0	0	0	0	0	0	0	0	0	0	0	1	2	2	2	2	2	3	4	2	1	3	1	3	2	2	2	2	1	1	1	3	3	2	2	2	0	0	2	1	1	57	7
1	0	0	0	0	0	0	1	0	0	0	0	0	0	1	2	2	1	2	2	3	3	3	1	2	1	1	1	1	1	1	1	1	1	4	2	3	2	3	0	3	#NULL!	0	1	6	6
1	0	0	0	0	0	0	1	0	0	0	0	0	0	1	2	2	2	3	2	3	3	3	1	2	2	2	1	1	1	1	1	1	1	2	3	2	2	3	0	3	2	1	1	59	17
1	0	0	0	0	0	0	0	0	0	0	0	1	0	0	2	2	2	2	2	2	2	2	1	2	1	2	2	2	2	2	1	1	1	3	3	3	3	3	1	3	2	1	1	500	5
0	1	1	1	1	0	1	1	1	1	1	0	0	1	1	2	2	2	2	2	4	4	4	2	4	2	2	2	2	2	2	2	2	2	2	2	2	2	2	1	4	2	0	1	#NULL!	6
1	0	0	0	0	0	0	0	0	0	0	0	0	0	1	2	2	2	2	2	3	2	2	1	2	1	1	1	1	1	1	1	1	1	3	2	3	2	3	0	3	4	1	1	51	9
1	0	0	0	0	0	0	0	0	0	0	0	0	0	0	2	2	2	2	2	2	2	2	1	2	1	1	1	1	1	1	1	1	1	3	3	3	3	3	0	1	0	1	1	53	4
1	0	0	0	0	0	0	0	0	0	0	0	0	0	1	3	2	2	2	3	2	2	2	1	1	1	1	1	1	1	1	1	1	1	3	3	2	3	2	1	2	0	#NULL!	1	54	11
1	0	0	0	0	0	0	0	0	0	0	0	0	0	1	2	3	2	3	3	3	3	3	1	2	2	1	1	1	1	1	1	1	1	2	2	2	2	2	0	3	0	1	1	50	10
1	0	0	0	0	0	0	0	0	0	0	0	0	0	1	2	2	2	2	2	1	1	1	1	1	1	1	1	1	1	1	1	1	1	2	2	2	2	2	0	0	2	1	1	53	10
0	1	1	1	0	1	1	1	0	0	0	0	0	0	1	3	2	2	2	2	2	2	2	2	2	1	1	1	1	1	1	1	1	1	3	3	3	2	3	1	2	2	1	1	51	6
0	1	1	1	1	0	1	1	1	1	1	1	0	0	1	1	1	1	1	1	4	4	4	2	4	1	1	2	2	2	2	1	1	1	2	2	2	2	2	0	4	2	1	0	73	10
0	1	1	1	0	1	1	1	0	0	0	0	0	0	1	2	2	2	2	2	3	3	2	2	2	2	2	2	2	2	2	2	2	2	3	3	4	4	4	1	3	2	0	#NULL!	65	4
1	0	0	0	0	0	0	0	0	0	0	1	0	0	1	2	2	2	2	2	2	3	2	3	3	3	2	2	2	2	2	2	2	2	2	2	2	2	2	1	1	2	0	1	52	17
1	0	0	0	0	0	0	1	0	0	0	0	1	0	1	2	2	2	2	2	2	3	3	1	3	1	1	1	1	1	1	1	1	1	2	2	2	2	2	1	3	0	1	1	58	10
1	0	0	0	0	0	0	0	0	0	0	0	0	0	1	2	2	2	2	2	4	4	4	1	4	1	1	1	1	1	1	1	1	1	3	3	2	3	2	1	0	2	0	1	61	10
0	1	1	1	0	0	1	1	0	1	1	0	0	1	1	2	2	2	2	2	3	3	3	1	4	1	2	1	1	1	1	1	1	1	3	3	2	2	2	1	4	3	#NULL!	0	#NULL!	3
1	0	0	0	0	1	0	0	0	0	0	1	1	0	1	2	2	2	3	2	3	2	3	1	4	1	1	1	2	1	1	1	1	1	4	4	3	4	3	1	4	2	1	1	60	6
1	0	0	0	0	1	0	0	0	0	0	1	0	0	1	3	3	4	3	3	4	3	4	1	4	1	1	1	1	2	1	1	1	1	4	5	4	5	4	1	1	2	1	1	53	10
0	1	1	1	0	1	1	1	0	1	1	1	0	0	1	3	3	2	3	2	4	3	3	1	4	1	1	2	1	2	1	1	1	1	4	3	3	4	3	1	3	2	1	#NULL!	56	6
1	0	0	0	0	0	0	0	0	1	1	1	0	0	1	3	3	2	3	2	3	3	1	3	1	1	1	1	1	1	1	1	1	1	4	4	3	3	4	0	2	2	1	1	71	10
1	0	0	0	0	0	0	0	0	1	1	1	0	0	1	2	2	2	2	2	2	3	3	1	4	1	1	1	1	1	1	1	1	1	4	3	4	3	4	1	4	4	1	1	53	3
0	1	1	1	1	0	1	1	0	1	1	1	0	0	1	1	1	1	1	1	4	4	4	1	4	2	2	2	2	2	2	2	1	1	3	3	2	2	2	1	0	2	1	0	64	18
0	1	1	1	0	1	1	1	0	0	0	1	0	0	1	1	1	1	1	1	3	3	3	1	3	1	1	1	1	1	1	1	1	1	2	2	2	2	2	1	2	#NULL!	1	0	70	3.5
1	0	0	0	0	0	0	0	0	0	0	1	0	0	1	1	1	1	1	1	2	2	2	1	1	1	1	1	1	1	1	1	1	1	2	3	3	3	3	0	3	2	1	1	55	9
0	1	1	1	0	0	1	1	0	1	0	0	0	0	1	#NULL!	1	1	1	1	4	4	4	1	3	1	1	1	1	1	1	1	1	1	2	2	2	2	2	1	2	2	#NULL!	1	67	4
1	0	0	0	0	0	0	1	0	0	0	1	0	0	1	2	2	2	2	2	1	1	1	1	1	1	1	1	1	1	1	1	1	1	2	2	2	2	2	0	1	0	1	1	51	13
0	1	1	1	0	0	1	1	0	0	0	0	0	0	1	2	2	2	2	2	4	3	3	1	3	1	1	1	1	1	1	1	1	1	3	2	2	3	2	0	3	2	1	1	66	15
1	0	0	0	0	0	0	0	0	0	0	0	0	0	0	3	2	3	2	3	3	3	3	1	4	1	1	1	1	1	1	1	1	1	4	4	4	4	5	1	4	0	1	1	51	10
1	0	0	0	0	0	0	0	0	0	0	1	0	0	1	2	2	3	2	3	2	2	2	1	2	1	1	1	1	1	1	1	1	1	4	5	5	4	5	0	4	0	1	1	54	0
1	0	0	0	0	0	0	0	0	0	0	1	0	0	1	3	2	3	2	3	3	4	3	1	4	1	1	1	1	1	1	1	1	1	4	4	4	3	3	0	2	2	1	1	56	7
1	0	0	0	0	0	0	1	0	1	1	1	0	0	1	2	2	2	2	2	3	2	1	3	3	1	1	1	1	1	1	1	1	1	3	2	2	2	2	1	4	2	1	1	54	6
1	1	0	1	0	0	0	0	0	0	1	1	0	0	0	3	3	4	3	4	3	4	2	3	4	3	2	4	3	2	3	4	3	4	4	5	4	5	4	0	1	0	1	1	58	4
0	1	0	1	0	0	0	0	0	0	0	1	0	1	0	3	2	3	2	3	4	3	4	3	4	3	3	3	3	3	3	2	3	1	3	4	2	2	3	1	2	2	1	1	57	5
0	1	0	1	0	0	1	1	0	1	1	0	0	0	1	3	2	3	4	2	3	4	2	2	2	2	2	2	2	3	2	2	3	2	5	4	4	5	4	0	1	2	0	0	57	10
1	0	0	0	0	0	0	0	0	1	0	1	0	1	1	2	2	2	2	2	4	3	4	3	4	4	2	2	2	1	1	1	11	1	2	2	2	2	2	1	4	2	0	#NULL!	#NULL!	#NULL!
0	1	1	1	0	0	1	1	0	0	1	1	0	0	1	2	2	2	2	2	4	4	4	2	4	4	4	4	2	2	1	1	1	1	2	2	2	2	2	1	2	2	0	0	60	3
1	1	0	0	0	1	0	0	0	1	1	0	0	0	1	2	3	2	4	2	3	2	1	1	4	1	2	1	1	2	1	1	1	1	3	4	3	4	4	#NULL!	1	0	1	#NULL!	53	7
1	0	0	0	0	0	0	0	0	0	1	0	1	1	0	3	2	4	2	3	3	1	1	1	4	1	1	1	1	1	1	1	1	1	4	4	5	4	5	0	2	0	0	1	51	6
0	1	1	1	0	1	1	1	0	1	1	1	0	0	1	2	1	2	2	2	4	3	4	2	4	1	2	2	2	2	1	1	1	1	4	4	3	3	3	0	2	2	1	0	55	5
1	0	0	0	0	0	0	0	0	0	0	0	1	0	1	2	2	2	2	2	4	2	3	1	4	1	1	2	1	1	1	1	1	1	5	5	5	5	5	0	1	0	0	1	53	6
0	0	0	#NULL!	1	0	1	1	1	1	0	0	1	1	0	3	3	3	3	3	4	4	4	2	4	1	2	2	1	1	#NULL!	1	1	1	3	3	3	3	3	1	3	2	1	0	51	3
1	1	1	1	0	1	1	1	0	1	1	1	0	0	1	2	2	2	2	2	2	2	2	1	4	1	2	2	1	1	1	1	1	1	4	4	4	4	4	0	1	0	1	1	55	10
1	0	0	0	0	0	0	0	0	0	0	1	0	0	1	3	3	2	3	3	4	3	2	3	2	3	3	2	3	1	1	1	1	1	4	5	4	5	4	0	1	2	1	1	52	10
0	1	1	1	1	1	1	1	1	0	1	0	0	0	1	2	2	2	2	2	3	2	3	1	3	1	1	1	1	1	1	1	1	1	4	3	3	4	3	0	3	4	1	0	51	6
0	1	1	1	0	0	1	1	1	0	0	0	0	0	1	2	#NULL!	2	2	2	3	4	3	4	3	4	3	4	3	4	3	4	4	2	2	2	2	2	2	1	4	2	1	0	73	10
0	0	1	1	0	1	1	1	0	0	0	1	0	0	1	2	2	2	2	2	3	3	3	1	2	2	2	2	2	1	1	1	1	1	3	4	3	3	3	1	4	1	1	0	63	7
0	1	1	1	0	0	1	1	0	0	0	1	0	0	1	2	2	2	2	2	3	3	3	1	4	1	1	1	1	1	1	1	1	1	2	2	2	2	2	1	4	2	0	0	61	8
1	0	0	0	0	0	0	0	0	1	1	1	0	0	1	2	2	2	2	2	2	2	2	1	4	1	1	1	1	1	1	1	1	1	3	2	2	2	2	1	2	2	0	1	51	6
1	0	0	0	0	0	0	0	0	0	0	0	0	0	1	4	4	4	3	4	3	3	3	2	4	1	1	2	1	1	1	1	1	1	3	3	3	3	3	0	2	0	1	1	51	4
0	1	1	1	1	0	1	1	1	1	1	1	0	0	1	4	4	4	4	4	4	4	4	3	2	2	2	2	2	2	1	1	1	1	4	2	2	2	2	1	2	2	0	0	61	12
1	1	1	1	0	0	1	1	0	0	1	1	1	0	1	2	3	2	3	2	4	3	4	4	2	3	4	2	3	4	3	4	3	4	4	5	4	5	4	1	1	2	1	1	51	10
0	1	1	1	1	0	1	1	0	1	0	1	0	1	1	3	4	3	4	3	4	4	3	4	3	3	4	2	4	3	4	3	4	3	5	4	5	4	5	1	1	2	0	0	63	3
1	0	0	0	0	0	0	0	0	0	0	0	0	1	0	3	3	3	3	3	3	2	2	2	2	2	1	1	1	1	1	1	1	1	4	4	4	4	4	1	4	2	#NULL!	1	51	8
1	0	0	0	0	0	0	0	0	0	0	0	0	0	1	2	2	2	2	2	3	3	3	1	4	1	1	1	1	1	1	1	1	1	4	4	4	4	4	0	1	2	1	1	52	4
0	1	1	1	0	1	1	1	0	0	0	1	0	0	1	3	3	3	2	3	3	4	3	4	3	3	2	1	2	2	2	1	1	1	3	2	2	2	2	#NULL!	#NULL!	2	1	0	71	10
1	1	1	1	0	1	1	1	0	0	0	0	1	0	0	1	1	1	1	1	2	3	3	1	3	1	2	1	1	1	1	2	1	1	3	3	4	3	3	1	1	2	1	1	56	10
0	1	1	1	0	0	1	1	1	0	0	1	0	0	1	1	1	1	1	1	4	3	1	3	1	1	1	1	1	1	1	1	1	1	2	2	2	2	2	0	2	#NULL!	1	#NULL!	64	7
1	0	0	0	0	0	0	0	0	1	1	0	0	0	1	1	1	1	1	1	3	3	3	1	3	1	1	1	1	1	1	1	1	1	3	2	2	2	2	0	3	2	1	1	67	4
0	1	1	1	1	1	1	1	1	1	1	0	0	0	1	2	3	2	3	2	3	2	2	1	4	1	1	1	1	1	1	1	1	1	3	3	3	3	4	1	2	1	0	0	68	9
0	1	1	1	1	0	1	1	1	0	0	1	0	0	1	1	1	1	1	1	4	4	4	2	4	1	2	2	2	2	1	1	1	1	2	2	2	2	2	0	1	2	0	0	73	10
1	0	0	0	0	0	0	0	0	1	0	1	0	1	1	2	2	3	2	2	2	2	2	1	2	1	1	1	1	1	1	1	1	1	2	2	2	2	2	1	2	2	1	1	55	7
1	0	0	0	0	0	0	0	0	0	0	1	0	1	0	2	3	3	3	2	3	2	3	1	2	1	1	1	1	1	1	1	1	1	3	3	3	3	3	0	1	#NULL!	1	1	50	1
0	1	1	1	0	1	1	1	1	1	1	0	0	0	1	1	1	1	1	1	4	4	3	1	3	2	2	2	2	2	1	1	1	1	2	2	2	2	1	0	4	2	1	0	75	9
1	0	1	0	0	0	1	1	0	0	0	1	0	0	1	2	2	2	2	2	3	3	3	1	2	1	1	1	1	1	1	1	1	1	3	2	2	2	2	1	4	2	0	1	56	7
0	0	1	1	0	1	1	1	0	1	0	0	0	1	0	2	2	2	2	2	4	4	4	1	4	2	2	2	2	1	1	1	1	1	2	3	2	3	2	0	1	2	1	#NULL!	59	4
0	0	1	1	0	1	1	1	0	1	1	0	0	1	0	2	2	2	2	2	2	3	3	1	3	1	1	1	1	1	1	1	1	1	3	3	3	3	3	1	1	2	0	0	76	18
1	0	0	0	0	0	0	1	0	0	0	1	0	0	1	2	2	2	2	2	2	2	1	2	1	1	1	1	1	1	1	1	1	1	3	3	3	3	3	0	4	2	1	1	56	15
0	1	1	1	0	0	1	1	0	1	0	0	0	0	1	1	1	1	1	1	2	2	2	1	2	1	1	1	1	1	1	1	1	1	2	2	2	2	2	0	2	1	0	0	51	6
0	1	1	1	0	1	1	1	1	0	0	1	0	0	1	1	1	1	1	1	4	4	4	1	4	1	1	1	1	1	1	1	1	1	2	2	2	2	1	0	1	2	1	0	70	9
0	1	1	1	0	0	1	1	0	1	1	1	0	0	1	1	1	1	1	1	4	4	4	2	4	2	2	2	2	2	1	1	1	1	2	2	2	2	2	1	4	2	0	0	66	7
1	0	0	0	0	0	0	1	0	1	1	1	0	0	1	1	1	1	1	1	2	2	2	1	2	1	1	1	1	1	1	1	1	1	2	2	2	2	2	0	1	#NULL!	1	1	56	4
0	1	1	1	0	0	1	1	0	1	1	1	0	0	1	2	3	2	2	3	4	2	4	2	4	2	2	2	4	3	1	1	1	1	#NULL!	#NULL!	#NULL!	#NULL!	#NULL!	1	4	2	1	0	59	13
1	0	1	1	1	0	0	0	0	0	0	0	0	0	1	3	3	2	3	2	3	3	3	1	3	1	1	1	1	1	1	1	1	1	3	3	3	3	3	1	1	2	1	1	54	5
1	1	1	1	0	0	1	1	0	0	0	1	0	0	1	3	4	3	3	4	3	3	3	1	3	1	1	1	1	1	1	1	1	1	3	3	2	2	2	0	2	2	1	1	58	9
1	1	1	1	0	1	0	1	0	0	0	0	0	0	1	2	2	2	2	2	3	2	2	1	2	1	1	1	1	1	1	1	1	1	2	2	2	3	2	1	0	0	1	1	51	16
1	0	0	0	0	0	1	0	0	1	1	0	1	1	0	2	2	2	2	2	2	1	1	1	1	1	1	1	1	1	1	1	1	1	2	2	2	2	2	0	#NULL!	#NULL!	1	1	52	17
0	1	1	1	0	0	1	1	0	0	0	1	0	0	1	1	1	1	1	1	4	4	4	2	4	2	2	2	2	2	2	1	1	1	2	1	1	1	1	0	2	4	0	0	23	9
0	1	1	0	0	0	0	1	0	0	0	0	0	0	1	2	2	2	2	2	4	3	3	1	4	1	1	1	1	1	1	1	1	1	2	2	2	2	2	0	4	2	#NULL!	0	61	19
0	1	1	1	1	1	1	1	1	1	1	0	0	0	1	1	1	1	1	1	4	4	4	2	4	1	1	1	1	1	1	1	1	1	2	2	2	1	2	0	2	2	0	0	73	19
1	0	0	0	0	0	0	0	0	0	0	0	1	0	1	3	3	3	3	3	2	2	2	1	2	1	1	1	1	1	1	1	1	1	2	2	3	2	2	0	4	0	1	1	50	6
1	0	0	0	0	0	0	0	0	0	0	0	0	1	1	2	2	2	2	2	3	3	3	1	3	1	1	1	1	1	1	1	1	1	2	2	2	2	2	0	4	4	1	1	51	10
0	0	0	1	0	0	1	1	0	0	0	1	0	0	1	#NULL!	2	2	2	2	3	2	3	1	4	1	1	1	1	1	1	1	1	1	3	3	2	2	2	#NULL!	4	1	1	#NULL!	63	4
1	0	0	0	0	0	0	0	0	1	1	1	0	1	0	3	2	1	2	1	4	4	4	2	4	2	1	2	2	3	1	1	1	1	4	3	4	4	4	1	4	2	1	#NULL!	63	13
0	0	1	1	0	0	1	0	1	0	0	0	0	0	0	1	1	1	1	1	4	4	4	2	4	2	2	2	2	2	2	1	1	1	2	2	2	2	2	0	3	2	0	0	64	16
1	1	1	1	0	0	1	1	0	0	0	0	0	1	1	2	2	2	2	2	3	3	3	1	4	1	1	1	1	1	1	1	1	1	3	3	3	3	3	1	4	2	1	1	55	10
1	0	0	0	0	0	0	0	0	0	0	0	0	0	1	1	2	2	2	2	2	2	2	1	2	1	1	1	1	1	1	1	1	1	3	2	3	2	3	1	4	2	0	1	56	19
0	1	1	1	0	0	1	1	0	1	1	1	0	0	1	1	1	1	1	1	4	4	4	1	4	1	1	1	1	1	1	1	1	1	2	2	2	2	2	0	1	2	1	0	69	4
0	1	1	1	0	1	0	1	0	1	1	1	0	1	1	1	1	1	1	1	3	3	3	2	2	2	1	1	1	1	1	1	1	1	2	2	2	2	2	0	2	2	1	0	65	7
0	1	1	1	0	1	1	1	0	1	1	0	0	1	1	2	2	2	2	2	2	2	2	1	2	2	2	2	2	2	2	2	1	1	2	2	2	2	2	0	0	2	0	0	60	5
1	0	0	0	0	0	0	0	0	0	0	1	0	0	1	2	2	2	2	2	2	2	1	2	1	1	1	1	1	1	1	1	1	1	3	3	3	3	3	1	3	2	1	1	51	19
0	1	1	1	0	0	1	1	0	1	1	1	0	0	1	2	2	2	2	2	3	4	3	2	3	1	1	1	1	1	1	1	1	1	2	2	2	2	2	0	1	2	#NULL!	0	58	10
0	1	1	1	0	0	1	1	0	1	1	0	0	0	1	3	3	2	2	2	2	2	2	1	2	1	2	1	1	1	1	1	1	1	3	2	3	3	3	1	0	1	#NULL!	1	53	6
1	0	1	1	0	1	1	1	0	1	1	1	0	1	1	1	2	1	2	1	3	2	3	1	3	1	1	2	1	2	1	1	1	1	4	3	3	3	3	0	0	2	0	1	55	2
1	0	1	1	0	1	1	1	0	0	0	0	1	0	1	2	2	2	2	2	3	3	3	1	3	1	2	2	2	2	1	1	1	1	3	3	3	3	3	1	0	2	1	1	57	8
1	0	0	0	0	0	0	0	0	0	0	0	0	0	1	2	2	2	2	2	1	1	1	1	1	1	1	1	1	1	1	1	1	1	3	3	3	3	3	0	2	2	1	1	51	5
0	1	1	1	1	0	1	1	0	0	0	0	1	0	0	2	3	2	2	2	3	3	2	1	3	2	2	2	2	1	1	1	1	1	3	3	2	2	2	0	4	2	1	1	57	6
0	0	0	1	0	1	1	1	0	0	0	1	0	0	1	2	3	2	3	2	3	3	3	1	4	1	1	2	1	2	1	1	1	1	3	2	4	3	3	0	4	2	1	0	56	5
1	1	1	1	0	0	1	1	0	1	1	1	0	0	1	2	2	2	2	3	2	4	3	3	3	1	1	1	1	1	1	1	1	1	4	4	4	4	4	1	4	2	0	1	54	16
1	0	0	0	0	0	0	0	0	0	0	0	0	0	1	2	2	2	2	2	3	2	3	1	3	1	1	1	1	1	1	1	1	1	4	3	4	4	3	0	1	2	0	1	58	6
0	1	1	1	1	0	1	1	0	1	0	1	0	0	1	2	2	2	2	2	4	4	4	1	4	2	2	2	2	2	1	1	1	1	3	2	2	2	2	0	4	2	#NULL!	0	72	13
1	0	0	0	0	0	0	0	0	1	1	1	0	0	1	2	2	2	2	2	4	4	4	1	4	1	1	1	1	1	1	1	1	1	3	3	3	3	3	0	1	4	1	1	51	7
1	1	1	0	1	0	0	0	0	0	0	0	0	0	1	2	2	2	2	2	3	3	3	1	3	1	1	1	1	1	1	1	1	1	3	3	3	3	3	1	4	2	1	1	53	4
1	0	0	0	0	0	0	0	0	1	1	0	0	0	1	2	3	2	3	2	1	1	1	1	1	1	1	1	1	1	1	1	1	1	3	3	3	3	3	0	1	0	1	1	50	10
1	0	0	0	0	0	0	0	0	0	0	1	0	0	1	2	2	2	2	2	2	2	2	1	2	1	1	1	1	1	1	1	1	1	2	2	2	2	2	0	4	2	0	1	58	10
1	1	1	1	0	0	1	1	0	0	0	1	0	1	1	2	2	2	2	2	4	3	3	1	3	1	1	1	1	1	1	1	1	1	3	2	2	2	2	1	4	4	1	1	59	10
0	1	1	1	0	0	1	1	0	0	0	1	0	0	1	2	2	2	2	2	3	3	3	1	4	1	1	1	1	1	1	1	1	1	2	2	2	2	2	0	2	2	0	0	56	5
1	0	0	0	0	0	0	0	0	0	0	0	0	0	1	2	2	2	2	2	4	3	3	1	4	1	1	1	1	1	1	1	1	1	3	3	3	3	3	1	4	2	1	1	53	4
1	0	1	0	0	1	0	1	0	0	0	1	0	0	1	2	2	2	2	2	4	3	3	1	4	1	1	1	1	1	1	1	1	1	2	3	3	3	3	0	4	4	1	1	57	5
1	0	0	0	1	0	0	1	0	0	0	0	0	0	1	2	2	2	2	2	2	2	2	1	1	1	1	1	1	1	1	1	1	1	3	2	2	2	2	1	0	2	1	1	57	6
0	1	1	1	1	0	1	1	0	0	0	0	0	0	1	3	3	3	3	3	3	3	3	1	4	2	2	2	2	2	1	1	1	1	3	2	3	2	3	1	2	1	0	0	59	3
0	1	1	1	0	1	1	1	0	0	0	1	0	0	1	2	2	2	3	3	2	2	2	1	2	1	1	1	1	1	1	1	1	1	3	2	2	2	2	1	4	2	0	0	61	7
1	0	0	0	0	0	0	0	0	0	0	0	1	1	0	2	2	2	2	2	3	4	4	1	4	1	1	2	2	2	1	1	1	1	2	2	2	2	2	0	2	4	#NULL!	1	59	4
1	0	0	0	0	0	0	0	0	0	0	0	0	0	1	2	2	2	2	2	3	3	3	1	4	1	1	1	1	1	1	1	1	1	2	2	2	2	2	0	4	2	1	1	55	15
0	0	0	1	0	0	1	1	0	0	0	1	0	0	1	2	2	2	2	2	3	3	3	1	4	1	1	1	1	1	1	1	1	1	3	3	2	2	2	0	4	2	1	1	60	9
1	0	1	1	0	0	1	1	0	0	0	0	0	0	1	2	3	3	2	2	3	4	2	4	1	1	1	1	1	1	1	1	1	1	2	2	2	2	2	0	0	2	1	1	59	13
0	0	0	1	0	0	1	1	0	1	1	1	0	0	1	2	2	2	2	2	2	2	2	1	2	1	1	1	1	1	1	1	1	1	2	2	2	2	2	0	4	2	#NULL!	0	52	6
1	0	0	0	1	0	0	0	0	0	0	0	0	0	1	2	2	2	2	2	2	3	2	2	3	2	2	1	1	1	1	1	1	1	3	3	3	3	3	1	2	2	1	1	57	10
0	1	1	1	0	0	1	1	0	0	0	1	0	0	1	2	2	2	2	2	3	3	3	1	4	1	1	1	1	1	1	1	1	1	2	2	2	2	2	1	4	2	0	0	59	8
0	1	0	0	0	0	1	1	0	0	0	1	0	0	1	2	2	2	2	2	3	3	2	1	3	1	1	1	1	1	1	1	1	1	2	2	2	2	2	1	1	2	1	1	58	6
1	0	0	0	0	0	0	0	0	0	0	0	0	0	1	1	2	3	4	1	1	1	1	1	2	1	1	2	1	2	1	1	1	1	1	2	3	4	1	1	0	0	1	1	49	17
1	0	0	0	0	0	0	1	0	0	0	1	0	0	1	3	2	2	2	2	2	2	2	1	1	1	1	1	1	1	1	1	1	1	3	3	3	3	3	1	1	2	1	1	58	5
1	0	0	0	0	0	0	0	0	0	0	0	0	1	1	2	2	2	2	2	4	3	4	1	4	1	1	1	1	1	1	1	1	1	4	3	3	3	3	0	2	2	1	0	57	3
1	0	0	0	0	0	0	0	0	0	0	0	1	1	1	3	2	2	3	2	3	2	3	1	1	1	1	1	1	1	1	1	1	1	3	3	3	2	2	#NULL!	1	2	1	0	51	4
1	0	0	0	0	0	0	0	0	0	0	0	1	1	0	3	2	3	2	2	2	2	2	1	3	1	1	1	1	1	1	1	1	1	3	4	3	4	3	0	4	0	0	1	59	3
0	0	0	0	0	1	0	1	0	1	0	1	0	1	1	3	3	4	3	4	4	3	3	1	1	2	2	1	2	2	1	1	1	1	3	4	3	4	4	0	2	2	1	0	58	7
0	1	1	1	0	1	1	1	0	1	1	1	0	1	0	2	2	2	2	2	4	2	4	4	3	4	3	4	2	2	3	2	2	2	4	5	4	5	4	1	1	2	0	0	73	6
1	1	1	1	0	0	1	1	0	1	1	1	0	1	1	2	3	2	3	2	2	2	2	1	4	1	2	2	2	2	2	1	1	1	4	4	4	3	3	1	2	2	1	1	63	4
1	0	0	0	0	0	0	0	0	0	0	1	0	1	1	3	2	3	3	3	3	2	3	3	3	4	3	3	1	2	2	1	1	2	4	4	3	4	4	0	0	2	1	1	600	5
1	0	0	0	0	0	1	1	0	1	1	1	0	0	0	3	2	3	2	3	4	3	2	3	4	2	3	2	4	#NULL!	2	3	4	3	3	4	3	4	4	1	1	0	1	0	67	10
1	0	0	0	0	0	0	0	0	0	0	1	0	0	1	3	3	4	3	3	4	3	4	2	4	1	2	1	1	1	1	1	1	1	4	4	4	4	4	1	1	0	1	1	52	8
0	1	1	1	1	0	1	1	0	1	1	1	1	0	1	1	1	1	1	1	4	4	4	2	4	2	2	1	1	1	1	1	1	1	4	2	2	2	2	1	2	#NULL!	0	0	74	10
1	0	0	0	0	0	0	0	0	0	0	0	0	0	1	3	2	2	3	2	3	2	3	1	3	1	1	1	1	1	1	1	1	1	4	4	4	4	4	0	4	0	#NULL!	1	50	8
1	1	1	1	0	0	0	1	0	0	0	1	0	0	1	2	3	3	2	3	3	3	4	1	4	#NULL!	1	2	1	2	1	1	1	1	4	4	3	4	4	1	4	2	1	1	57	4
0	0	0	0	0	0	0	0	0	0	0	0	0	0	0	3	3	3	3	3	3	3	3	1	3	1	1	1	1	1	1	1	1	1	4	4	4	4	4	0	1	2	0	0	61	3
1	0	0	0	0	0	0	0	0	0	0	0	1	0	1	2	2	2	2	2	1	1	1	1	1	1	1	1	1	1	1	1	1	1	5	5	5	5	5	0	4	0	1	1	51	3
1	0	0	0	0	0	0	0	1	1	1	1	0	1	1	1	1	1	1	1	4	4	4	4	3	4	4	4	4	4	3	2	2	2	2	#NULL!	1	2	2	0	4	3	0	0	73	25
0	1	1	1	1	0	1	1	1	1	1	0	0	0	1	2	2	2	2	2	3	2	2	1	3	2	2	2	2	2	1	1	1	1	2	2	2	2	2	0	2	2	0	0	74	5
0	1	1	1	0	1	1	1	0	0	0	1	0	0	1	2	2	2	2	2	2	2	2	1	2	1	1	1	1	1	1	1	1	1	3	2	2	3	2	1	2	2	1	0	57	10
0	1	1	1	0	1	1	1	0	0	0	1	0	0	1	2	2	2	2	2	3	2	2	1	3	2	2	2	2	2	1	1	1	1	2	2	2	2	2	1	#NULL!	2	0	0	71	9
1	0	0	0	0	0	0	0	0	0	0	0	0	0	1	3	3	2	3	2	3	2	3	1	2	1	1	1	1	1	1	1	1	1	3	3	3	3	3	1	2	0	1	1	50	14
1	0	0	0	0	0	0	1	0	0	0	1	0	0	0	2	2	2	2	2	2	2	2	1	2	1	1	1	1	1	1	1	1	1	2	2	2	2	2	1	2	2	1	1	63	4
0	1	1	1	0	0	1	1	0	0	0	1	0	0	1	3	2	3	2	3	2	2	3	2	3	2	3	2	3	2	3	2	2	2	2	2	2	2	2	0	0	2	1	#NULL!	65	10
1	0	0	0	0	0	0	0	0	0	0	1	0	0	1	2	2	2	2	2	2	3	2	1	3	1	1	1	1	1	1	1	1	1	2	2	2	2	2	1	2	2	1	1	53	17
1	0	1	1	0	1	0	1	0	0	0	1	0	0	1	1	1	1	1	1	3	3	3	1	3	1	1	1	1	1	1	1	1	1	3	3	3	3	3	0	4	2	#NULL!	0	56	9
1	1	1	1	0	0	0	1	0	0	0	1	0	0	1	3	3	3	3	3	1	1	1	1	1	1	1	1	1	1	1	1	1	1	4	4	4	4	4	1	2	0	0	#NULL!	50	17
1	0	0	0	0	1	0	0	0	0	0	1	0	0	1	3	2	2	3	2	3	3	3	1	1	1	1	1	1	1	1	1	1	1	4	3	3	3	3	0	5	2	0	1	60	7
1	0	1	1	0	0	0	1	0	0	0	0	1	0	1	3	3	3	3	3	1	1	2	1	2	1	2	2	2	1	1	1	1	1	3	3	3	3	3	0	4	2	1	1	50	13
1	0	1	1	1	1	1	1	0	0	0	0	1	0	0	2	2	2	2	2	2	2	2	1	2	1	1	1	1	1	1	1	1	1	2	2	2	2	2	0	0	2	1	1	60	5
0	1	1	1	0	1	1	1	0	1	1	1	0	1	1	2	2	2	2	2	2	2	2	1	2	1	1	1	1	1	1	#NULL!	1	1	3	2	2	2	2	0	4	2	1	1	57	8
1	0	0	0	0	0	0	0	0	0	0	1	0	0	1	2	2	2	2	2	3	3	3	1	2	2	2	2	2	2	1	1	1	1	2	3	2	2	2	0	2	2	0	1	52	3
1	0	1	1	1	0	1	1	0	1	1	1	0	0	1	3	2	3	2	3	3	3	3	1	2	1	1	1	1	1	1	1	1	1	3	2	2	2	2	1	1	0	0	1	56	7
1	0	0	0	0	1	0	0	0	0	0	0	1	0	1	3	2	3	2	2	4	3	2	1	3	1	1	1	1	1	1	1	1	1	3	4	3	3	3	1	2	2	1	1	55	8
1	0	0	0	0	1	0	0	0	0	0	1	0	0	1	2	2	2	3	3	1	1	1	1	1	1	1	1	1	1	1	1	1	1	2	2	2	2	2	0	2	0	#NULL!	1	50	7
1	0	0	0	0	0	0	0	0	0	0	1	0	0	1	1	1	1	1	1	3	3	3	1	3	1	1	2	2	2	1	1	1	1	2	2	2	2	2	0	2	2	1	1	68	6
0	1	1	1	1	0	1	1	0	0	0	0	0	0	0	1	1	1	1	1	3	3	3	1	3	1	1	1	1	1	1	1	1	1	2	2	2	2	2	0	5	2	0	0	73	8
1	0	0	0	0	0	0	0	0	0	0	1	0	0	1	2	2	2	2	2	3	3	3	1	2	1	1	1	1	1	1	1	1	1	2	2	2	2	2	1	1	0	1	1	57	15
0	1	1	1	0	1	1	1	0	0	0	0	0	0	1	2	2	2	2	2	3	3	3	1	3	1	1	1	1	1	1	1	1	1	2	2	2	2	2	0	4	2	1	0	71	12
0	1	1	1	0	1	1	1	0	0	0	1	0	0	1	1	1	1	1	1	3	3	3	1	3	1	1	1	1	1	1	1	1	1	2	2	2	2	2	0	4	2	1	0	73	14
0	1	1	1	0	0	1	1	0	0	0	0	0	1	0	2	2	2	2	2	2	3	3	1	3	1	1	2	2	2	2	1	1	1	2	2	2	2	2	1	2	2	#NULL!	0	60	19
0	1	1	1	1	0	1	1	0	1	1	1	0	1	1	2	2	2	2	2	3	3	3	1	4	1	1	1	1	1	1	1	1	1	3	3	2	2	2	0	1	2	#NULL!	0	58	10
1	0	0	0	0	0	0	0	0	0	0	0	0	0	1	2	2	2	2	2	4	4	4	1	4	1	1	1	1	1	1	1	1	1	4	3	3	3	3	1	2	2	0	1	56	7
1	0	1	1	1	0	1	1	1	1	1	1	0	1	1	2	2	2	2	2	4	4	4	1	4	1	1	1	1	1	1	1	1	1	3	3	3	3	3	1	5	2	1	1	52	8
1	0	0	0	0	0	0	0	0	0	0	0	0	0	1	3	2	2	2	2	3	3	3	1	3	1	1	1	1	1	1	1	1	1	2	2	2	2	2	0	4	4	1	1	54	10
1	0	1	1	0	1	0	1	0	0	0	1	0	0	1	2	2	2	2	2	3	3	3	1	4	1	1	1	1	1	1	1	1	1	3	3	2	3	3	1	4	2	1	1	53	4
1	0	0	0	0	0	0	0	0	0	0	1	0	0	1	3	3	3	3	3	4	4	3	1	4	1	1	1	1	1	1	1	1	1	3	3	3	3	3	1	1	4	1	1	56	8
1	0	0	0	0	0	0	0	0	0	0	1	0	0	1	3	4	3	3	3	3	3	2	3	4	1	1	1	1	1	2	1	1	1	4	4	4	3	4	#NULL!	2	0	1	1	51	3
1	0	0	0	0	0	0	0	0	0	0	0	0	0	1	2	3	2	3	2	3	3	3	2	3	2	2	2	1	1	1	1	1	1	4	4	4	4	4	#NULL!	2	0	1	1	51	7
0	1	1	1	1	1	1	1	1	0	1	0	1	1	0	3	3	3	3	3	4	4	4	1	1	1	1	1	1	1	1	1	1	1	4	4	4	5	5	1	4	4	0	0	61	1
0	1	1	1	0	#NULL!	0	1	1	0	1	0	0	0	1	2	2	2	2	2	4	3	3	1	4	1	2	2	2	2	1	1	1	1	2	2	2	2	2	1	1	2	#NULL!	0	63	6
1	0	0	0	1	0	0	0	0	1	1	1	0	1	1	3	3	3	3	3	4	2	3	1	4	1	1	1	1	1	1	1	1	1	3	3	3	2	3	0	2	2	1	1	63	7
0	0	0	0	0	0	0	0	0	0	0	1	0	0	1	2	2	2	2	2	3	3	3	1	3	1	1	1	1	1	1	1	1	1	2	2	2	2	2	0	0	2	#NULL!	1	54	11
1	0	0	0	0	0	1	1	0	0	0	0	0	0	1	2	2	3	4	3	3	3	3	1	4	1	1	1	1	1	1	1	1	1	2	2	2	2	2	0	4	2	1	1	65	13
1	1	1	1	0	1	1	1	0	1	0	0	0	0	2	2	2	2	2	2	4	4	4	1	4	2	2	2	2	2	1	1	1	1	2	2	2	2	2	0	4	2	1	1	59	6
1	0	0	0	0	1	0	0	0	0	1	0	0	1	0	2	2	2	2	2	3	3	3	1	4	1	1	1	1	1	1	1	1	1	3	4	3	4	3	0	4	4	0	1	65	6
1	0	0	0	0	0	0	0	0	0	0	0	0	0	1	2	2	2	2	2	3	4	4	1	4	1	1	1	1	1	1	1	1	1	3	2	2	3	3	1	4	2	#NULL!	1	69	7
0	1	1	1	0	0	1	1	0	0	0	1	0	0	1	2	2	2	2	2	3	4	3	1	4	1	1	1	1	1	1	1	1	1	3	4	3	3	4	0	2	2	1	0	69	7
1	0	0	0	0	0	0	0	0	1	1	1	0	0	1	2	2	2	2	2	3	4	3	2	4	2	2	2	2	2	1	1	1	1	3	3	3	3	3	0	0	0	0	1	53	7
0	1	1	1	0	0	1	1	0	0	0	0	1	1	0	2	2	2	2	2	3	3	3	1	4	1	1	1	2	2	2	1	1	1	3	2	2	2	2	1	2	1	1	0	63	8
0	1	1	1	0	0	1	1	0	0	0	1	0	0	1	3	3	3	3	3	3	3	3	1	4	1	1	1	1	1	1	1	1	1	3	2	2	2	2	0	4	2	0	0	60	6
1	0	0	0	0	0	0	0	0	0	0	1	0	0	1	2	2	2	2	2	2	2	2	1	2	1	1	1	1	1	1	1	1	1	3	3	3	3	3	1	1	2	1	0	56	4
1	1	1	1	0	0	0	0	0	0	0	1	0	0	0	2	2	1	3	#NULL!	2	2	2	1	4	2	3	2	1	2	1	1	1	1	5	3	1	3	4	0	2	0	1	1	64	8
0	1	1	1	0	1	0	1	0	0	0	1	0	0	1	1	1	1	1	1	3	3	3	1	3	1	1	1	1	1	1	1	1	1	2	2	2	2	2	0	1	2	1	0	71	12
1	0	0	0	0	0	0	0	0	0	0	0	0	0	1	2	2	2	2	3	2	2	2	1	1	1	1	1	1	1	1	1	1	1	2	3	3	3	3	1	2	0	#NULL!	1	63	17
0	1	1	1	0	0	0	1	0	1	1	1	0	0	1	2	2	2	2	2	2	2	2	#NULL!	1	2	1	1	1	1	1	1	1	1	3	3	3	3	3	1	2	#NULL!	1	0	53	6
1	0	0	0	1	0	0	0	0	0	0	0	0	0	1	2	2	2	2	2	1	1	1	1	1	1	1	1	1	1	1	1	1	1	4	4	4	4	4	#NULL!	3	0	1	1	50	18
1	0	0	0	0	0	0	0	0	0	0	1	0	0	1	2	2	2	2	2	2	2	2	1	2	1	1	1	1	1	1	1	1	1	2	3	3	3	3	1	2	0	1	1	52	19
0	1	1	1	0	1	0	1	0	0	0	1	0	0	1	2	2	2	2	2	3	2	2	1	2	1	1	1	1	1	1	1	1	1	2	2	2	2	2	1	0	2	0	0	65	11
1	0	0	0	0	1	0	1	0	1	1	1	0	0	1	1	1	1	1	1	4	3	4	1	3	1	1	1	1	1	1	1	1	1	2	2	2	2	2	0	3	2	1	1	64	14
1	0	0	0	0	0	0	1	0	0	0	0	0	0	1	2	2	2	2	2	3	3	3	1	2	1	1	1	1	1	1	1	1	1	2	2	2	2	2	1	2	#NULL!	1	1	58	9
1	0	0	0	0	0	0	1	0	0	0	0	0	0	1	2	2	2	2	2	3	3	3	1	3	2	2	2	2	1	1	1	1	1	2	3	3	3	3	1	4	2	1	1	61	14
0	1	1	1	0	0	0	1	0	0	0	0	0	0	1	2	2	2	2	2	3	3	3	1	3	1	1	1	1	1	1	1	1	1	3	3	3	3	3	1	3	2	1	0	57	11
1	0	0	0	0	0	0	1	0	0	0	0	0	0	1	2	2	2	2	2	2	2	2	1	2	1	1	1	1	1	1	1	1	1	2	2	2	2	2	0	0	2	1	1	55	19
0	1	1	1	0	1	1	1	1	0	0	0	0	0	1	3	2	2	2	2	2	2	2	1	1	1	1	1	1	1	1	1	1	1	#NULL!	2	2	2	2	0	1	2	#NULL!	0	63	4
1	0	0	0	0	0	0	0	0	0	0	0	0	0	1	2	2	2	2	2	2	2	2	1	3	1	1	1	1	1	1	1	1	1	3	2	2	2	2	0	4	4	1	1	58	15
1	0	0	0	0	1	0	0	0	0	0	0	0	0	1	2	2	2	2	2	3	3	3	1	2	1	1	1	1	1	1	1	1	1	3	2	2	2	2	0	0	2	0	1	60	8
1	0	0	0	0	0	0	0	0	0	0	0	1	1	0	2	2	3	2	3	3	3	3	1	4	1	1	1	1	1	1	1	1	1	2	2	2	2	2	0	4	4	1	0	57	5
0	1	1	1	1	0	1	1	1	1	1	1	0	0	1	2	2	2	2	2	4	3	3	1	4	1	1	1	1	1	1	1	1	1	3	2	2	2	2	0	2	2	0	0	63	7
1	0	0	0	0	1	0	0	0	0	0	1	0	0	1	3	2	3	2	3	4	4	3	1	4	1	1	1	1	1	1	1	1	1	4	3	4	3	4	1	4	2	1	1	59	5
0	1	1	1	0	0	1	0	1	1	1	0	0	0	1	2	2	2	2	2	3	3	3	1	2	1	1	1	1	1	1	1	1	1	2	2	2	2	2	0	2	2	0	#NULL!	58	11
1	0	0	0	0	0	1	0	0	0	0	1	0	0	1	2	2	2	2	2	3	2	2	1	3	1	1	1	1	1	1	1	1	1	2	2	2	2	2	0	2	2	1	1	58	7
1	0	0	0	0	0	0	0	0	0	0	0	0	1	0	2	2	2	2	3	4	3	4	1	4	1	1	1	1	1	1	1	1	1	3	4	3	4	3	1	#NULL!	2	0	1	61	7
1	0	0	0	0	0	0	0	0	1	#NULL!	1	0	0	1	2	3	2	2	3	3	2	3	1	3	1	1	1	1	1	1	1	1	1	3	4	3	4	3	1	4	2	1	#NULL!	57	#NULL!
0	1	1	1	1	0	1	1	0	0	0	1	0	1	0	3	2	3	3	2	3	3	#NULL!	1	4	1	1	1	1	1	1	1	1	1	3	3	4	3	3	1	0	1	0	0	59	4
0	1	1	1	0	1	1	1	1	1	1	0	0	1	0	2	2	2	2	2	4	4	2	4	2	2	2	2	2	2	1	1	1	1	2	2	2	2	#NULL!	0	4	2	0	0	73	13
1	0	0	0	0	0	0	0	0	1	1	1	0	0	1	3	2	3	2	3	4	4	1	1	4	1	1	1	1	1	1	1	1	1	3	4	#NULL!	3	4	0	2	2	1	1	51	7
1	0	0	0	0	0	0	0	0	0	0	0	0	0	1	2	2	3	2	3	4	2	3	1	1	1	1	1	1	1	1	1	2	1	4	5	3	4	5	0	4	2	1	1	58	15
1	0	0	0	0	0	0	0	0	0	0	0	0	0	1	2	2	2	2	2	3	3	3	1	4	1	1	1	1	1	1	1	1	1	2	2	2	2	2	0	2	4	1	#NULL!	57	10
0	0	0	0	0	0	0	0	0	1	1	1	0	0	1	3	3	2	3	2	3	3	3	1	1	2	2	2	2	1	1	1	1	1	3	3	2	2	2	1	1	2	1	0	52	7
1	1	1	1	0	0	1	1	0	0	0	1	0	0	1	2	2	2	2	2	3	3	3	1	4	2	1	1	1	1	1	1	1	1	2	2	3	2	2	0	5	2	1	1	54	13
0	1	1	1	0	0	0	1	0	0	0	0	0	1	1	2	2	2	2	2	3	3	3	1	4	1	1	1	1	1	1	1	1	1	2	2	2	2	2	1	1	2	1	0	53	8
0	1	1	1	0	1	1	1	0	1	0	1	0	0	1	2	2	2	2	2	3	3	3	1	2	2	1	1	1	1	1	1	1	1	2	2	2	2	2	1	2	2	0	#NULL!	53	9
0	0	1	1	0	0	0	1	0	0	0	1	0	0	1	2	2	2	2	2	4	4	3	2	4	1	2	2	1	1	2	1	1	1	2	2	2	2	2	0	1	2	1	0	58	10
0	1	1	1	0	0	1	1	0	0	0	0	0	0	1	1	2	2	2	2	3	3	3	1	3	1	1	1	1	1	1	1	1	1	2	2	2	2	2	0	0	2	0	0	66	4
1	0	1	1	0	0	1	1	0	1	1	0	0	1	1	2	2	2	2	2	4	4	4	1	4	1	1	2	2	1	1	1	1	1	2	2	2	2	2	0	1	2	1	1	57	8
0	1	1	1	1	1	1	1	1	0	0	1	0	0	1	1	1	1	1	1	4	4	4	1	4	1	1	1	1	1	1	1	1	1	2	2	2	2	2	0	2	2	0	0	63	2
0	1	1	1	0	1	1	1	0	1	0	1	0	0	1	2	2	2	2	2	4	4	4	1	4	2	2	2	2	2	1	1	1	1	2	2	2	2	2	1	1	2	0	0	65	2
1	1	1	1	0	0	1	1	1	1	1	1	0	0	1	2	2	2	2	2	4	4	4	1	4	1	1	1	1	1	1	1	1	1	5	5	5	5	5	0	4	3	1	1	59	10
0	1	1	1	1	0	1	1	1	1	1	1	0	1	0	2	2	2	2	2	4	4	4	1	1	1	1	1	1	1	1	1	1	1	2	2	2	2	2	1	4	2	0	0	70	10
0	1	1	1	1	0	1	1	1	0	0	0	0	0	1	2	2	2	2	2	4	4	4	1	1	1	1	1	1	1	1	1	1	1	4	3	2	2	2	0	4	2	1	0	61	7
0	1	1	1	0	1	1	1	0	1	1	0	0	0	1	3	3	3	3	3	3	3	2	2	2	2	2	2	2	2	2	1	1	1	2	2	2	2	2	0	1	1	1	0	59	16
1	0	0	0	0	0	0	1	0	0	0	1	0	0	1	2	2	2	2	2	2	2	2	1	2	1	2	2	2	2	2	1	1	1	2	2	2	2	2	0	4	2	1	1	53	11
1	0	0	0	0	0	0	1	0	0	0	0	0	0	1	2	2	2	2	2	4	4	4	1	4	1	2	2	2	2	2	1	1	1	2	2	2	2	2	0	3	2	1	1	60	19
1	0	0	0	0	0	0	0	0	0	0	1	0	0	1	2	2	2	2	2	2	2	2	1	1	1	1	1	1	1	1	1	1	1	3	3	3	3	3	1	3	2	0	1	54	3
0	1	1	1	0	0	1	1	0	0	0	1	0	1	1	2	2	2	2	2	4	4	4	1	2	1	1	1	2	2	1	1	1	1	3	2	2	2	3	1	2	2	1	1	63	12
1	0	0	0	0	0	0	1	0	0	0	0	0	0	0	2	3	2	3	3	3	3	3	1	3	1	1	1	1	1	1	1	1	1	3	3	3	3	3	0	2	2	1	1	54	6
1	0	0	0	0	0	0	0	0	0	0	0	0	0	1	2	2	2	2	2	2	2	2	1	2	1	1	1	1	1	1	1	1	1	3	3	3	3	3	0	2	2	1	1	51	10
1	0	0	0	0	0	0	0	0	0	1	1	0	0	1	2	2	2	2	2	3	2	1	2	1	1	1	1	1	1	1	1	1	1	2	2	2	2	2	0	2	2	1	1	53	4
1	0	0	0	0	1	0	1	0	0	0	1	0	0	1	2	2	2	2	2	3	3	1	3	1	1	1	1	1	1	1	1	1	1	2	2	2	2	2	1	3	2	1	1	55	16
0	1	1	1	0	0	1	1	1	0	0	0	1	0	1	2	2	2	2	2	2	2	2	1	2	1	1	1	1	1	1	1	1	1	3	3	3	3	3	1	1	2	#NULL!	0	60	5
0	1	1	1	0	1	1	0	0	0	0	0	1	0	1	2	2	2	2	2	3	3	3	1	1	2	2	2	2	2	1	1	1	1	3	2	2	2	2	0	2	2	0	0	56	10
1	0	0	0	0	0	0	0	0	0	0	0	0	0	1	3	2	3	2	3	4	4	4	1	4	1	1	1	1	1	1	1	1	1	5	4	4	4	4	0	2	0	1	1	53	5
1	0	0	0	0	0	0	0	0	0	0	1	0	0	1	3	3	4	2	3	4	4	4	1	4	1	1	1	1	1	1	1	1	1	3	4	3	3	4	1	2	4	1	1	52	10
